# Supplementary material for: End-of-life care for people with severe and persistent mental illness and a life-limiting disease: An umbrella review
Source: Eur Psychiatry. 2025 Mar 24;68(1):e49. doi: 10.1192/j.eurpsy.2025.2440 (PMC12041735; doi:10.1192/j.eurpsy.2025.2440)
Supplement: Denduyver et al. supplementary material 3 — Denduyver et al. supplementary material [file S092493382502440Xsup003.xlsx]

## Sheet: Article summary
STUDY DETAILS	AUTHOR	YEAR of publication	OBJECTIVES	PARTICIPANTS (characteristics/total number)	SETTING/CONTEXT	INTERVENTIONS/PHENOMENA OF INTEREST	SEARCH DETAILS	SOURCES SEARCHED	RANGE (years) of included studies	NUMBER of studies included	TYPES of studies included	COUNTRY OF ORIGIN of included studies	APPRAISAL	APPRAISAL INSTURMENTS used	APPRAISAL rating	ANALYSIS	METHOD of analysis	OUTCOME assessed	RESULTS/FINDINGS	SIGNIFICANCE/DIRECTION	HETEROGENITY	COMMENTS	JBI critical appraisal checklist for systematic reviews and reseach synthesis
Palliative care for people with severe persistent mental illness: a review of the literature.	Woods, A. et al.	2008	What does the literature say about palliative care for people with preexisting severe persistent mental health illness?	People of all ages with severe and persistent mental illness. While the definition remains open for review SPMI includes people who suffer from a prolonged or recurrent mental illness, are impaired in activities of daily living, and require long-term treatment. While schizophrenia, BD, and severe depression were the focus of the search, personality disorder, PTSD, anorexia nervosa, and alcoholism…	Not specified	End of life care	The review included any published article in any language addressing SPMI and palliative care. Excluded from the review are mental illnesses associated with organic brain syndromes, neurodegenerative diseases, substance abuse other than alcoholism, and mental illness secondary to terminal illness. Also excluded are papers with titles referring to the “incompetent” people, articles that lacked an …	MEDLINE, CINAHL, PsycINFO, Healthstar, EMBASE, ERIC, Dissertation Abstracts, and the Cochrane Database of Systematic Reviews.	Not specified. Studies were included from inception up to December 2007	68	Eleven papers were empirical and addressed various research questions using different designs. Fifty-seven papers were theoretical including case reports, commentaries, editorials, or opinion pieces,	United States (38), Canada (9), Australia (2), United Kingdom (10), other (9)	The empirical papers were critically appraised. Not further specified how.	Not specified	Not specified	A data abstraction form provided a consistent framework for data collection. Not further specified. Papers that met inclusion criteria were reviewed by all authors.	Not specified		Four major themes were identified from the included studies: decision making capacity and advance care planning capacity, access to care, provision of care (illness related, health care provider related, system related issues), vulnerability	* Palliative care must be centred on the needs of people with SPMI. A relationship based on respect, dignity, hope, and nonabandonment is central. * Principles of hospice palliative care need to be integrated into end-of-life care for people with SPMI. Cross-training in palliative care and mental health is recommended. * Access is needed to a system that integrates people with SPMI, families, men…	Not mentioned	* The limited number of empirical studies may reduce the generalizability of the results. * The literature may not represent the experiences of people who have SPMI. It may overrepresent a population with very difficult problems. * Actual care may be ahead of the literature.
A systematic review of palliative care tools and interventions for people with severe mental illness.	den Boer, K. et al.	2019	To summarize the scientific evidence and tools and interventions in palliative care in patients with SMI 1. What tools or interventions are described in empirical research regarding: a. Identifying and/or discussing the approaching end of life and related palliative care needs; b. Physical, psychological, social or spiritual care for people with SMI and their relatives? 2. Is there evidence that …	People (age not specified) with severe mental illness (SMI). They are characterized by the presence of persistent psychopathology (> 2 years) and long-term impairments in functioning in multiple areas of life, such as social functioning, education and employment. Common diagnoses among this population include psychotic disorders, bipolar disorder, mood/anxiety disorders and severe personality dis…	Not specified	Tools or interventions for: (a) Identification and/or discussion of the approaching end of life and/or related palliative care needs, and/or (b) Management of physical, psychological, social or spiritual palliative care needs and symptoms.	Included were any published article in any language that 1. Concerns people with SMI and/or their relatives and/or their professional caregivers. 2. Describes the use of tools or interventions for: (a) Identification and/or discussion of the approaching end of life and/or related palliative care needs, and/or (b) Management of physical, psychological, social or spiritual palliative care needs and…	PubMed, the Cochrane Library (via Wiley), CINAHL (via Ebsco), PsychINFO (via Ebsco) and Embase.com. Furthermore, they searched for additional literature and grey literature by using Google, Google Scholar, OpenGrey, PiCarta and CareSearch	2005-2016	4	All papers were empirical: three were of mixed-methods design 3, one was of quantitative retrospective design	United States (3), The Netherlands (1)	All papers were critically appraised independently by two authors. There was full agreement.	Critical appraisal instrument of Hawker et al.	1 article was appraised ‘Fair’ (score 20), two were appraised 'Good' (both score 28) and one was appraised 'Poor' (score 18)	The data on the included studies were extracted using a pre-structured form which was developed by the authors. In the event of any disagreements, a third researcher could be consulted. Consultation was not needed since there was full agreement between the two authors at this stage. The extracted data included characteristics of the study design, data collection, characteristics of the participan…	Preferred Reporting Items for Systematic Reviews and Meta-Analysis (PRISMA)	(a) Usability and/or feasibility in mental healthcare settings (for inpatient and outpatient care) and/or (b) The quality of care provided to people with SMI in the palliative phase and/or (c) The quality of life during the palliative phase.	Four studies were included reporting on a total of two tools and one multi-component intervention. One study concerned a tool to identify the palliative phase in patients with SMI. This tool appeared to be usable only in people with SMI with a cancer diagnosis. Furthermore, two related studies focused on a tool to involve people with SMI in discussions about medical decisions at the end of life. …	The existent tools and intervention need further development and should be tailored to the care needs and settings of these people. The following questions for future research should be prioritized: 1. What tools and interventions for high-quality palliative care for patients with SMI can be developed, building further on the few available tools and interventions or elements thereof? 2. What barr…	Not mentioned	Studies of palliative care tools and interventions for people with SMI are scarce. Further research is needed on the feasibility, usability and effects of tools and interventions for palliative care for people with SMI.
A scoping review of palliative care for persons with severe persistent mental illness.	Donald, E. et al.	2019	To map literature on palliative care for persons with severe persistent mental illness, to determine the extent and range of what has been published, and to report the findings.	Adults ( > 18 years of age) with severe persistent mental illnesses (SPMIs). SPMI's are those that are prolonged and recurrent, impair activities of daily living, and require long-term treatment. Common diagnoses include schizophrenia, bipolar disorder, and major depression They refer to the definition of SPMI used by Woods et al. (2008)	Not specified	End of life care	Any published article in the English language was included if the primary topic was palliative care for people with SPMI. Studies were included if the term “severe mental illness” or “SPMI” was used; or included schizophrenia, bipolar disorder, or major depression. Studies were excluded if they did not meet inclusion criteria, or if the SPMI had not been present before terminal medical diagnosis.…	Web of Science, PubMed, Medline (EBSCO), CINAHL, Healthsource, Academic Search Complete, PsycInfo, PsycArticles, Cochrane Database of Systematic Reviews, and Cochrane Central Register of Controlled Trials	Serches were done in September 2017 updated in May 2018. Forty-four articles have been published since 2000 and more than half of all included articles (27) published since 2010	46	Descriptive studies made up the majority of included articles (eighteen in total: nine quantitative, eight qualitative, and one mixedmethods) followed by qualitative case studies (nine), literature reviews (eight), intervention studies (five articles representing three studies; two of which used mixed-methods evaluation and one of which used quantitative methods alone), and other (six, including …	United States (20), Australia (seven), Europe (five), Canada (six), the United Kingdom (five), New Zealand (one), Taiwan (one), and South Africa (one)	Not mentioned	Not mentioned	Not mentioned	Articles were coded using NVivo 10 to chart the data and identify key issues and themes. An iterative codebook was developed to act as an analytical framework and inform a narrative review of the data. Codes were then grouped to identify and articulate themes and to reveal gaps. It is not mentioned how many authors were involved in this process	The framework provided by Arksey and O’Malley (2005) was used. This five-stage framework includes: (1) identifying the research question/aim, (2) identifying relevant studies, (3) determining study selection, (4) charting the data, and (5) collating, summarizing, and reporting the results.		Four major themes were identified from the included studies: Complexity of care, limited access to care (both through systems and healthcare providers), competence and autonomy and the potential for relationships between mental health and palliative care.	This review reveals a highly vulnerable population with complex needs that are not reliably being met by the healthcare system and providers. Research in this area must continue to develop using rigorous qualitative and quantitative study designs, and interventions should be developed and tested based on existing knowledge to inform care. The voices of people with SPMI in need of palliative care …	Not mentioned	* the scope and lay of the literature as well as the clinical settings being investigated, have not made significant progress. Particularly lacking were more rigorous and advanced investigative study designs as well as a lack of intervention studies informed by previous findings. * Gaps in the literature are numerous and include the previously mentioned scarcity of people with SPMI represented in…
On the Margins of Death: A Scoping Review on Palliative Care and Schizophrenia	Relyea, E. et al.	2019	To summarize and synthesize the literature on the use of hospice and palliative care by patients with schizophrenia and to identify the gaps in research, practice, and policy within the field of palliative care for people who have a diagnosis of schizophrenia.	People (age not specified) with a diagnosis of schizophrenia. Schizophrenia is defined as a serious chronic mental illness, which can affect how a person thinks, feels, and behaves. Schizophrenia can manifest itself as positive, negative, or cognitive symptoms, such as hallucinations, reduced expression, or disruptions in memory	Not specified	End of life care	Both quantitative and qualitative studies in the English language were eligible for inclusions if the articles focused on a sample population that included at least 5% of people living with. schizophrenia or schizoaffective disorder. The articles were required to address treatment for this population that included either palliative, end-of-life, hospice, or terminal care interventions. Gray liter…	A total of 20 databases were searched, including 11 social science databases, 6 medical databases, and 3 gray literature databases. The social science databases were as follows: Applied Social Sciences Index & Abstracts, Sociological Abstracts, Social Services Abstracts, PsycARTICLES, PsycINFO, Proquest Dissertations and Thesis Global, International Bibliography of the Social Sciences, Ageline, C…	Not specified. A computerized search of the literature was conducted in January and February 2017. Nothing is mentioned on time restrictions	32	Case study (12), literature review (8), cohort study (3), editorial (3), Cross-sectional study (1), Media article (1), Qualitative study (1), survey (1), Theoretical article (1)	Not specified	Not mentioned	Not mentioned	Not mentioned	Levac et al (2010) framework for data charting was used to extract a descriptive numerical summary of the following key article characteristics: (a) author, (b) title, (c) date of publication, (d) type of publication or research design, (e) location of study, (f) characteristics of the sample, (g) outcome measures, (h) main findings, (i) limitations, (j) facilitators to palliative care, (k) barri…	Not specified		Four major themes were identified: 1. Stigma affecting quality of care and access to care; 2. Issues related to consent and capacity for the patient’s end-of-life care decisions and to appoint substitute decision makers; 3. Best practices for psychosocial interventions, pharmacology, family and health-care collaborations, goals of care, setting, and smoking; and 4. Barriers to care, including set…	The review suggests the importance of mandatory interdisciplinary training practices and policy standards outlining cooperative communication across health-care providers. It highlights gaps in evidence-based research on psychosocial interventions and collaborative frameworks to enable the provision of quality end-of-life care for individuals with schizophrenia.	Not mentioned	Palliative care at the end of life for individuals with schizophrenia currently lacks evidence-based research to create and evaluate models of care, interventions, and outcomes for best practices with this population.
End-of-life care and place of death in adults with serious mental illness: A systematic review and narrative synthesis.	Wilson, R. et al.	2020	To assess the empirical evidence describing end-of-life care and place of death for people with serious mental illness.	Adults ( > 18 years of age) with a diagnosis of serious mental illness (not further specified). Who had died or were in the last year of life	Not specified	health care access/utilisation in the last year of life and/or place of death	Studies were included in patients with a diagnosis of serious mental illness, who had died or were in the last year of life; that reported either health care access/utilisation in the last year of life or place of death. Materials published in the English language were considered. Studies were excluded if they reported only one place of death (e.g. the sample all died in hospital) and if actual h…	Five online databases: Embase, PsycArticles, PsycINFO, Medline, PubMed	1977 - 2019	23	All studies were empirical and observational by design. Fourteen studies reported health care at end of life and thirteen studies reported place of death in patientswith a serious mental illness. Four studies reported both outcomes.	Most studies were from the United States (8) and Canada (3), the remaining studies were from Denmark (2), the United Kingdom (2) , France (1), the Netherlands (1), Australia (2), New Zealand (1), Japan (1) and Taiwan (2),	Data extraction and quality assessment of included studies were then completed by two researchers. Where scores differed, the central value was taken. Quality ratings were expressed as a percentage: over 80% was considered strong, above 70%, good, 50% or above, adequate, and below 50%, limited. Quality scores were compared across studies.	Standard Quality Assessment Criteria for Evaluating Primary Research Papers	The mean quality score using the Standard Quality Assessment Criteria for Evaluating Primary Research Papers ranged between 0.455 and 0.945. Notably, the lowest quality score was the oldest study. All but five studies were judged to be of strong quality (>80%) using the thresholds described by Millard et al. (2013)	Using the data extraction form, a comprehensive table of study characteristics and results was populated. Details of the study results of interest (health care use in the last year of life and/or place of death) were identified, from the table Results column, and used to inform the synthesis of the evidence. A narrative synthesis approach was used to describe the results of the included studies. …	Preferred Reporting Items for Systematic Reviews and Meta-Analyses (PRISMA)	health care access/utilisation in the last year of life and/or place of death	*There was little consensus regarding an association between hospital inpatient care at the end of life in patients with serious mental illness. * People with serious mental illness were more likely to die in care homes than the general population. There were no patterns for other places of death.	* Research in end-of-life care for people with serious mental illness is emerging but needs to develop consistent hypotheses around what good end-of-life care comprises in this population. * Some of the assumptions for what represents good end-of-life care in the general population (e.g. place of death, hospitalisation at the end of life) may not be transferable to people with serious mental illn…	The evidence was sparse and heterogeneous	* One of the main limitations of the review is the heterogeneity and diversity of the included studies. Comparisons between study results were not always possible * Furthermore, one limitation was the range of diagnoses included.
End-of-life care in schizophrenia: a systematic review	Baruth, J. et al.	2021	The objective of this systematic review is to examine disparities in end-of-life care in schizophrenia and identify factors that can be targeted to enhance end-of-life care in this vulnerable population.	People (age not specified) with a diagnosis of schizofrenia,	Not specified	End of life care	Inclusion criteria consisted of any clinical trial, prospective studies, literature reviews, retrospective reviews, and case reports or series in the english language. Articles that were excluded included opinions, personal perspectives, communications, or any article not within scope of end-of-life care in schizophrenia.	Ovid MEDLINE(R) and Epub Ahead of Print, In-Process & Other Non-Indexed Citations, and Daily, Ovid EMBASE, Ovid PsycINFO, Ovid Cochrane Central Register of Controlled Trials, Ovid Cochrane Database of Systematic Reviews, and Scopus	2008 - 2018	33	Case reports (13), retrospective studies (12), literature reviews (5), and prospective studies (3)	* 13 case reports from 6 countries (8 from USA; 1 each from Austria, Canada, France, the Netherlands, Poland) * 12 retrospective studies from 7 countries (3 from USA; 2 each from Belgium, Canada, and Taiwan; 1 each from England, Japan, and Sweden) * Five narrative literature reviews from Australia, Canada, England, and USA * Three prospective studies from Australia, Japan, and the USA	Not mentioned	Not mentioned	Not mentioned	Qualitative synthesis. Not further specified. It is not mentioned how many authors were involved in this process	Preferred Reporting Items for Systematic Reviews and Meta-Analyses (PRISMA)		The three main themes identified are: healthcare disparities, ethical considerations (autonomy, beneficence, justice) and palliative care	Individuals with schizophrenia are at risk of unmet needs at the end of life. They are disadvantaged and face barriers to palliative care, including stigma, lack of knowledge of their disease, impairments in communication, and late diagnosis of terminal conditions. Increased awareness of potential healthcare disparities in this population, creative approaches in multidisciplinary care, and provis…	Not mentioned	One limitation is the inclusion of other review articles within this systematic review. However, there were only five review articles identified, and none of these were systematic reviews. Given the general lack of attention paid to this important topic, it was necessary to include all published relevant literature.
NDIS Participants with Psychosocial Disabilities and Life-Limiting Diagnoses: A Scoping Review	Boschen, K. et al.	2022	To map evidence about system supports and gaps for Australians with psychosocial disabilities and life-limiting diagnoses. Three lines of enquiry were developed: 1. What information is available regarding the National Disability Insurance Scheme (NDIS) experiences of participants living with psychosocial disabilities? 2. What information is available regarding the death, dying, and palliative car…	Adult (>18 years of age) NDIS participants with a primary psychosocial disability who have been diagnosed with a life-limiting illness.	Not specified	Death, dying, and palliative care experiences	Exclusions: Publications not in English, and publications that were epidemiology or health promotion-focused, were also excluded. Inclusions: The term “serious and persistent mental illness” was used in the palliative care publications to enable the sector to identify that patients/clients had a mental illness that was not secondary to their life-limiting diagnoses.	CINAHL, Scopus, Medline via Ovid, and Psychinfo databases. Further review of the National Disability Insurance Agency (NDIA), NDIS Quality and Safeguards Commission (NDIS Commission), Australasian Legal Information Institute (AustLII), and Department of Social Services and Australian university websites were undertaken to search for relevant web pages, guidelines, and government position statemen…	Not specified. All studies before 2013 (introduction of de NIDS) were excluded. Search was done in march 2021	117 (49 publications under the NDIS and psychosocial disability line of enquiry; 66 publications under the SPMI, death, dying, and palliative care line of enquiry; and 2 publications under the NDIS and death, dying, and palliative care line of enquiry)	Not specified	Not specified	not mentioned	not mentioned	not mentioned	Two authors independently reviewed included publications, supported by the Covidence “Better systematic review management” document 2018. All conflicts were resolved without the need for adjudication. Additional texts were included through citation tracking and new publication alerts. Using Arksey and O’Malley’s framework, a scoping review of the available policy documents and academic and grey l…	Using Arksey and O’Malley’s framework		Five themes were identified: (1) the person; (2) advocacy; (3) informal supports; (4) formal supports; and (5) existing research	Further research must also extend to the death, dying, and palliative care experiences of NDIS participants of any disability type and consider the formal support they will receive from the NDIS and the other services systems. The NDIA must support research into this phenomenon to ensure that, in line with the goals of palliative care, the suffering of NDIS participants and their families is reli…	not mentioned	This scoping review revealed that there has been no research into the death, dying, and palliative care experiences of NDIS participants with psychosocial disabilities and life-limiting diagnoses. Furthermore, there was minimal literature across the three key lines of inquiry regarding experiences of NDIS participants living with psychosocial disabilities, the death, dying, and palliative care su…
Hospice Use Among Individuals With Severe Persistent Mental Illness	Hanan, D. et al.	2021	The aim of this integrated review was to identify factors associated with the use of hospice services by individuals with SPMI	Individuals (age not specified) with SPMI or specifically schizophrenia. SPMI describes a subset of mental illnesses that typically have their onset in early adulthood and have profound effects on relationships, capacity for educational attainment and employability, and social functioning. Disorders typically included under the rubric of SPMI include schizophrenia, schizoaffective disorder, bipol…	Not specified	Use of hospice care: a multidisciplinary care model, consists of medical treatment, symptom management, and emotional and spiritual support to individuals with limited life expectancies and their families	Articles included were those describing research studies whose exclusive focus was on individuals with SPMI or specifically schizophrenia, and described use of hospice services or palliative care services, at the end of life. No time limit was imposed on the records reviewed. Editorials, case studies, and literature reviews were excluded from the analysis, and three articles written in languages …	Cumulative Index to Nursing and Allied Health Literature (CINAHL), PubMed, and PsycInfo	2003-2018	8	quantitative and mixed-methods studies	United States (4), Canada (2), Taiwan (1), New Zealand (1).	not mentioned	not mentioned	not mentioned	Through careful review and comparison of the eight articles, patterns and trends in hospice use, as well as potential factors limiting use of hospice services, were identified.	Preferred Reporting Items for Systematic Reviews and Meta-Analyses (PRISMA)		The three themes identified were fragmentation of care, inadequate communication, and the need for advance care planning	The current literature reveals discrepancies in use of hospice services between individuals with SPMI and the general population. This chasm, which has been observed internationally and is likely multifactorial, may be closed if specific factors affecting use of hospice by individuals with SPMI can be clarified and addressed. Additional focused research is imperative to define effective means for…	Overlaps related to the findings within each of these publication dyads are considered in the analysis. Not further specified	* A potential limitation of the studies analyzed is sample size, which may have yielded insufficient representation of individuals with SPMI. * The studies involving community-dwelling individuals may have provided data on a subset of individuals with SPMI who are less affected by symptoms related to mental illness and therefore not necessarily representative of this population as a whole. * A si…
End-of-life care for people with severe mental illness: the MENLOC evidence synthesis	Hannigan, B. et al.	2022	The specific objectives were to: 1. use internationally recognised, transparent literature review approaches to locate, appraise and synthesise the relevant research evidence relating to the organisation, provision and receipt of care in the expected last year of life (LYoL) for people with SMI who have additional diagnoses of advanced incurable cancer and/or end-stage lung, heart, renal or liver…	This evidence synthesis considered all relevant evidence specifically relating to adult participants (> 18 years of age) with SMI who have an additional diagnosis of advanced incurable cancer and/or end-stage lung, heart, renal or liver failure and who are likely to die within the next 12 months. SMI was defined as including but not limited to schizophrenia, schizophrenia spectrum and other psych…	All citations were considered with regard to EoL care provided in hospitals, hospices and other institutional settings (e.g. care homes, prisons and hostels) and care provided in the home and via outreach to people who may also be homeless.	All citations were considered that addressed service organisation and the provision and receipt of EoL care. Citations reporting the views and experiences of service users, families and health and social care staff were also included.	Types of evidence sought included quantitative research, qualitative research and non-research material (e.g. policies, guidelines, reports of practice initiatives and clinical case studies). Searches were conducted for UK-only grey literature, including policies, guidance and related information. Materials published in the English language were considered. The following evidence was excluded 1. …	1. on the Ovid platform – MEDLINE ALL, EMBASE, HMIC (Health Management Information Consortium), PsycInfo and AMED (Allied and Complementary Medicine Database) 2. on the EBSCOhost platform – CINAHL (Cumulative Index to Nursing and Allied Health Literature) and CENTRAL (Cochrane Central Register of Controlled Trials) 3. on the ProQuest platform – ASSIA (Applied Social Sciences Index and Abstracts) …	Research publications: 2003-2019 Case studies: 1983-2018 Non-research policy and guidance material: 2006-2019	104	Researcy publications (n = 34). 34 publications covering 30 research studies: 19 quantitative studies (reported across 21 publications), nine qualitative studies (reported across 11 publications) and two mixed-methods studies. Among the quantitative studies, 12 studies (across 13 publications) were retrospective cohort studies, 7 studies (across eight publications) were descriptive surveys. Case …	Research publications: the USA (n = 12, across 13 publications), Canada (n = 4, across 5 publications), New Zealand (n = 1), Taiwan (n = 1), Australia (n = 4, across 6 publications), France (n = 1), Belgium (n = 1), the Netherlands (n = 2), the UK (n = 3) and the Republic of Ireland (n = 1) Case study papers: USA (n = 28), UK (n = 4), Canada (n = 3), Australia (n = 1), France (n = 1), Israel (n =…	Information from research and case study publications was assessed independently for methodological quality by two reviewers using one of a number of agreed appraisal checklists. Alternative tools, which reflected the specific design and methods used in individual research outputs, were used as necessary when suitable Critical Appraisal Skills Programme (CASP) tools were not available. Any disagr…	* For qualitative studies, the appropriate checklist available from CASP was used. * For cross-sectional designs, the Specialist Unit for Review Evidence (SURE-tool) 12-item checklist (with responses ‘yes’, ‘no’, ‘can’t tell’) was used and an overall score reflecting the number of items answered ‘yes’ was generated. * Retrospective cohort studies were appraised using the Scottish Intercollegiate …	* Critical appraisal scores for qualitative studies: The quality of these 11 studies was high, with all but one of the studies meeting at least 9 of the 10 quality criteria. * Critical appraisal scores for descriptive surveys (cross-sectional design): The quality of 9 of these 11 descriptive studies was high, with all nine meeting either 11 or all 12 criteria. The quality of the other two studies…	All demographic data from the 76 research and case study publications were extracted directly into tables based on study design, following the format recommended by the Centre for Reviews and Dissemination. The work was allocated to a member of the research team who extracted the relevant data, and a second reviewer (DE) independently checked the data extraction forms for accuracy and completenes…	Preferred Reporting Items for Systematic Reviews and Meta-Analyses (PRISMA)	Both syntheses aimed to bring together reports of approaches to service organisation, processes and interventions shown to both facilitate and hinder the provision of high-quality, accessible, equitable and acceptable EoL care to people with SMI.		the key implications for policy, services and practice are as follows: 1. This evidence synthesis points with a high degree of confidence to the importance of formal and informal partnership opportunities being taken and encouraged. Partnerships can involve the building of coalitions across the whole system, including mental health, end-of-life, primary care, social care and other services. This …		All 30 research studies reported in 34 publications included in this review were undertaken in highincome countries with developed health systems, but only three were completed in the UK. All three UK studies used qualitative methods, but only one included people who had experience of using services and none evaluated interventions to improve care. Although implications for policy, services and p…
Palliative Care in Severe and Persistent Mental Illness	Riley, K. et al.	2022	The purpose of this systematic review was to identify and critique the relevant literature surrounding palliative care and persons with SPMIs as a population to determine what is currently known about the integration of palliative care and end-of-life care into the care of persons with SPMI.	Patients with SPMI (no age limit specified). Severe and persistent mental illnesses (SPMIs) can be defined as psychiatric disorders requiring 2 or more years of treatment and causing a score of 50% or less on theGlobal Assessment of Functioning scale, which is indicative of severe disruption in occupational or school activities. Schizophrenia, bipolar disorder, and depression are often included a…	Not specified	Palliative care is a holistic approach to care that focuses on structured symptom management to promote maximal qualit of life for patients and their caregivers. Palliative care is appropriate to address physical, psychosocial, and spiritual needs of the patient. However, palliative care also can serve as an umbrella term for palliative services, including hospice and end-of-life care.	Inclusion criteria were a primary research study, using any methodology, written in English, any year of publication, and including both palliative care (specialty or primary) and hospice or end-of-life care. The population of focus was persons with a serious mental illness (described as serious mental illness, severe mental illness, and SPMI). Articles excluded from final inclusion were literatu…	the Cumulative Index for Nursing and Allied Health Literature, ProQuest, PubMed, Cochrane, and PsycINFO.	2005-2019	9	Descriptive phenomenology and individual interviews (n=1), Comparative cross-sectional design (n=1), Cross-sectional survey and case vignette analysis (n=1), The Health Care Preferences Questionnaire along with two adapted health scenarios, guided by the Quest to Die with Dignity tool were administered and evaluated (n=1), Retrospective cohort study chart review (n=2), Phenomenological approach u…	Australia (n=1), Canada (n=1), Switzerland (n=1), United States (n=3), United Kingdom (n=1), New Zealand (n=1), Netherlands (n=1)	A critical appraisal of the literature was conducted independently by 2 reviewers	A critical appraisal of the literature was conducted independently by 2 reviewers using the Mixed-Methods Appraisal Tool (MMAT). The MMAT is a tool developed to assist with critiquing mixed-methods research for systematic reviews. The MMAT evaluates the methodological quality of the appraised studies and aims to compare methods of quantitative, qualitative, and mixed nature. Any score discrepanci…	Scores ranged from 2 criteria to 5 criteria being met, with the majority (n = 6) meeting 4 or 5 criteria, indicating high-quality studies within their respective methodologies. Overall, the current literature's (n = 9) quality is fair to good according to the MMAT evaluation, with studies presenting both qualitative and quantitative methodologies. However, there is room for improvement in both th…	Each database's titles were pooled for review independently by 2 reviewers to identify relevant articles based on the predetermined inclusion or exclusion criteria. Any inclusion discrepancies were resolved in a meeting of reviewers.	Preferred Reporting Items for Systematic Reviews and Meta-Analyses (PRISMA)		The articles' focuses were variable and related to 3 content areas around palliative care of persons with SPMIs: staff views, end-of-life preferences and utilization	Persons with SPMI deserve equal access to palliative care and hospice care; however, that is not currently afforded on an international level. Although preliminary insights have begun to address aspects of this larger issue, more work is needed to effectively begin to implement palliative care and hospice care services to persons with SPMIs. Some of the first steps in doing this are defining SPMI…	Not mentioned	The current literature on palliative and end-of-life care for persons with SPMIs, while providing valuable insight, is still very limited. Preliminary work detailing the barriers according to staff, rates of access, and ability of persons with SPMIs to partake in end-of-life care discussions has been started, yet there are large gaps outside and within these topical areas. Using a broader, standa…

## Sheet: Results synthesis by article
AUTHOR	YEAR of publication	RESULTS/FINDINGS
Woods, A. et al.	2008	Decision Making Capacity and Advance Care Planning			Discussions about end-of-life often bypass people with SPMI because there is a presumption of incapacity and a fear that such discussions will be emotionally and cognitively destabilizing.
					The authors concluded that while people with SPMI have more difficulty with understanding and reasoning, compared with the general population, tailored educational interventions can improve understanding to a level that falls within the range of informed decision making capacity.
					The most common concerns were: financial burden on family or loved ones; emotional burden on loved ones; being in pain and suffering; interpersonal issues such as leaving family and friends; funeral and disposition of the person’s body; and spiritual concerns.
					Supports the feasibility, acceptability and utility of a standardized approach to medical advanced care planning.
		Access to care			People with SPMI may experience or respond to symptoms differently and may delay or not seek medical assessment
					When these people seek help from health care providers, they may not present in a typical way and a history maybe difficult to elicit
					People with SPMI bear a disproportionate burden of comorbid medical and social problems, including substance abuse, homelessness, and incarceration
					People with SPMI may have limited or distanced personal and family relationships because of institutionalization or illness
					There is no coordinated system to care for people with SPMI who are dying. Multiple teams and caregivers may be involved but no one place feels adequate in its provision of care.
		Provision of care	illness related issues		SPMI presents challenges to assessment, to building therapeutic relationships, to finding common ground on which to develop a plan of care, and to providing palliative care.
					People with SPMI may fluctuate in their understanding and acceptance of diagnosis and may have different goals or beliefs about what constitutes appropriate care.
					The key responses to these challenges are: good medical care, a relationship that protects the patient’s integrity, and nonabandonment. Respect, honesty, dignity, and nonabandonment increase therapeutic options and assuage hopelessness
					Recommendations: multidimensional assessment: using periods of symptom remission and increased lucidity to complete advance directives, discuss plans of care, and carry out physical examinations and tests, being alert to signs of physical illness, anticipating needs, giving serious attention to complaints despite difficult behaviou, treating pain, and continuing established medication regimens if…
			health care provider related issues		Health care provider inexperience and discomfort in caring for people with SPMI at end of life is a challenge to the provision of care.
					To address this inexperience and discomfort, cross-training in palliative care and mental health is recommended.
					Nurses may be in a good position to bridge the gap between palliative care and psychiatry because of their role as advocate, educator, and case manager, and social workers have a role in social assessment, advocacy, linking community and health care
					The psychiatrist’s skills in assessment and management support and education can help teams care for people who have SPMI at end of life
			system related issues		There is a need for service integration and coordination, for interdisciplinary and interspecialty teamwork, for communication, and for outreach into community agencies and shelters
					There is also a need for increased understanding of legal and institutional guidelines so that care providers can advocate on behalf of patients and change those guidelines that are barriers to care.
		Vulnerability			Any illness creates vulnerability in persons who find themselves limited in their function and dependent on healthcare professionals with a language, culture, and technology all their own.
					This vulnerability is compounded by mental illness, which can include thought and mood disorder, cognitive deficits, and alteration in abstract reasoning; expectation of dysfunction and failure; lack of health care choices; estrangement from family, lack of continuity of supports, and for some, homelessness.
Donald, E. et al.	2019	Complexity of care			Late presentation can be due to both disease and system issues, resulting in overlapping and interacting health effects with high symptom burden and treatment interactions
					The coexistence of physical and psychological illnesses can create confusion about symptoms and etiology, for example when unusual behaviors convey or obscure the presence of symptoms, including pain
					Nurses in qualitative studies report that cooccurring disorders such as substance abuse can make pain management challenging because of both physiological factors and provider stigma
					People with schizophrenia are thought to have a decreased response to pain, which can mask illness
					Treatment for one illness may influence the other, including medication interactions
					Psychiatric symptoms lend their own complexity to palliative care, such as delusions, psychosis, denial of illness (both psychiatric and physical), and social withdrawal or apathy, all of which can hinder or obstruct participation in care
					Psychiatric symptoms may influence healthcare behaviors and help-seeking patterns for people with SPMI, making it difficult to assess, collaborate on, and provide care
					Life style factors such as smoking may provide challenges for staff and facilities that are increasingly adopting smoke-free policies or require staff accompaniment for people leaving the unit
					The needs of end-of-life may result in separation from existing relationships with mental health workers, limiting potential for collaboration and continuity of care
					Family caregivers of people with SPMI may also have special needs that can differ from those of other palliative patients, because many may have been lifelong caregivers for people with SPMI, or may be suffering from damaged relationships
					Without an assertive advocate (professional or lay) people with schizophrenia are unlikely to receive high-quality end-of-life care.
					Additional complexities reported in the literature seem to result from social disadvantages experienced by people with SPMI, including stigma, discrimination, isolation, and poverty
					Both a terminal diagnosis and a diagnosis of SPMI can evoke grief, hopelessness, and fear as well as being subject to the effect of stigma and social disadvantages that may come with each condition.
		Limited access to care	Systems		Late diagnosis is emblematic of difficulties accessing and being properly assessed by the healthcare system, both in general and specialist care settings
					Contributing to late diagnosis is system siloing, or the barriers that exist between healthcare specialties. Siloing concentrates resources and expertise in narrowly defined populations
					This concentration of resources results in limited access to settings with capacity to care for complexity, such as for a person with SPMI who is experiencing active psychiatric symptoms and cannot be cared for on a general medical unit despite the potentially high need for medical care
					Institutional and legal guidelines in psychiatric facilities may not be in line with what would normally be considered in palliative care and may not meet the needs of people with SPMIs who are at end-of-life
					People with SPMI at end-of-life are often transferred between settings and may be underserved (such as having psychiatric medications discontinued) when they are admitted to acute care. People with SPMI may not have access to the care they need because of the potential loss of information between service providers and settings
					Analyses of palliative care use and related indicators show that those with SPMIs are not receiving the same palliative care services as their counterparts without an SPMI.
					Patients in an institutionalized setting may not be entitled to the same services as someone dying at home, such as specialist palliative nursing care management provided by hospice organizations
			Healthcare providers		Lack of training in palliative care or mental health care, particularly for those outside of mental health or palliative specialties, is a recurrent issue in the literature that inhibits access to palliative care for those with SPMIs
					Lack of awareness of mental or physical health issues, particularly because one condition may obscure or compound the other, also limits access to palliative care
					In some cases, the symptoms of psychiatric illness may result in healthcare provider avoidance of caring for patients with SPMIs
					Healthcare providers may be subject to internalized stigma that can result in access to care issues for patients with SPMIs
		Competence and autonomy			People with SPMI suffer from presumed incompetence and may be assumed to be incapable of informed decision-making solely based on psychiatric diagnosis.
					As a result, those with SPMIs are often excluded from medical decision-making and forming advance directives
					Often the chronic episodic nature of SPMI results in fluctuating capacity, in which a person may be capable of autonomous decision-making at some times but not others depending on disease status or the complexity of the decision
					Standardized tools may not be designed for those with SPMIs and may be inadequate for eliciting or documenting preferences, whereas interviews or customized tools with tailored education may be better suited
					people with SPMIs are comfortable discussing end-of-life issues (including medical assistance in dying) regardless of previous suicidality, and were able to make treatment choices even in cases of mild cognitive impairment.
					People with SPMIs may be estranged from friends or family, or may have their strongest relationships with healthcare providers
					Third-party decision-makers such as public trustees or guardians may have strict limits to their decision-making capacities, such as the need to seek (and await) a court order for the withdrawal of life-sustaining treatments or permission to forgo resuscitation
					such conversations were not unduly distressing, and that people with SPMIs share many of the same concerns as those without SPMIs regarding palliative care, namely: burdens on family, suffering and symptom management, interpersonal issues, spiritual issues, and funeral arrangements.
		Potential for relationships between mental health and palliative care.			Both mental health and palliative care are personcentered, focused on the therapeutic relationship, share hope for a good outcome regardless of prognosis, and are centered on compassionate and holistic care.
					Respect for autonomy is important in both mental health and a palliative care, as is concern for quality of life as defined by the person receiving care
					Both specialties aim to provide continuity of care and to anticipate future needs to prevent crises
					Many authors recommended joint endeavors between palliative care and mental health, whether that was collaborating in treatment teams or providing cross-training and sharing resources
					when palliative care was successfully provided to people with SPMI, it was usually driven by an individual staff person who understood both contexts of care.
Relyea, E. et al.	2019	Stigma affecting quality of care and access to care		Lower quality end-of-life care	Individuals with schizophrenia had a decline in interactions with psychiatrists as they reached end of life
					Dying individuals with schizophrenia were unlikely to be referred to palliative end-of-life care and received significantly less acute care, home care, and pain management at the end of life in comparison to end-of-life patients without schizophrenia
					Explanations for these discrepancies in care were accredited to the high prevalence of homelessness, incarceration, health-care provider bias, and under treatment of physical illness within the population of people living with schizophrenia.
				Misattribution of medical symptoms to a psychiatric illness	Health-care providers often overlook medical symptoms and attribute these to the mental illness. When this occurs, patients were less likely to be referred to the necessary specialized medical treatment
		Decisional Capacity for Informed Consent		End-of-life care decisions	Individuals with schizophrenia were reportedly interested in discussions regarding end-of-life care and have the ability to communicate their preferences.
					However, more often health-care providers associate a diagnosis of schizophrenia with the incapacity to make decisions as a result of their incompetence and emotional fragility, consequently disregarding the need to incorporate patients in end-of-life care conversations
				Ability to understand a terminal illness.	Specifically, individuals with schizophrenia were reported as having difficulties in understanding their terminal diagnosis.
					Patients with schizophrenia will more often refuse to engage with medical practitioners and even if they do engage, the diagnosis is often not properly explained
				Substitute decision makers.	Research has demonstrated that patients with schizophrenia and decisionmaking impairments often lack SDMs and social support.
					When an SDM is involved with patients’ care, the SDM can find themselves in ethical dilemmas when deciding wishes and decisions for the patient with schizophrenia.
					Moreover, when an SDM is involved, finding reports that the medical team can still be reluctant to include these individuals in the decisionmaking process
		Best practices	psychosocial interventions		Music therapy can be used in palliative care for patients with schizophrenia
					Myhill proposed the adoption of a spiritual framework in pharmacological management for patients, especially at the end of life.
					Two articles suggested the helpfulness of other therapeutic interventions, such as mindfulness-based psychotherapy and dignity therapy (specifically for the dying) near the end of life
			pharmacology		Medication intervention is best used when the patient has a history of positive responses to a medication with few side effects
					Close medication monitoring is required for individuals who are receiving medication for psychotropic and pain symptom management due to possible medication interactions.
					Furthermore, research demonstrated that individuals diagnosed with schizophrenia, most specifically those diagnosed with cancer, were less likely to obtain prescriptions to relieve pain, leading to a lower quality of care.
			family and health-care collaborations		Familiarity with health professionals may promote individuals with schizophrenia to engage in end-of-life discussions and receive counseling and support
					In addition, being connected to a familiar team is shown to help family members express their anxieties and concerns to trusted people.
					Collaborative work between the SDM and physicians can shape the best course of care for patients, even though the SDM will have the final decision.
					Support groups can also offer a realistic and beneficial option for bereaved family members.
			goals of care		Palliative care is focused on the treatment goals of the patient and family, similar to that of chronic psychiatric care with advanced care planning considered a best practice.
					In order to meet the standards of palliative care, research emphasizes the need to use all possible methods to assist patients to understand and articulate their goals for end-of-life care.
			setting		To achieve success in palliative care for individuals with schizophrenia, providers must work closely with the patient’s mental health team.
					Hospital settings that include a mental health unit and palliative care unit can benefit by working collaboratively to comanage the patient’s physical and psychiatric symptoms until admission to a hospice
					The setting of choice, whether it be residential hospice or home hospice, may both be possible as long as mental health needs can be met through setting and staff collaboration with a psychiatrist.
			Health-care collaboration		Psychiatrists provide psychological support, reassurance, education, referrals for community mental health supports, and specialized knowledge on antipsychotic medication uses. A formal psychiatric consult for patients with schizophrenia is recommended to determine a patient’s capacity, competence, and ability to give consent.
					Collaboration between palliative care teams, community partners, and community mental health settings providing staff with educational opportunities to develop competency in caring for patients at the end of life is reported as the best way to serve complex individuals who suffer from mental illness at the end of life.
			smoking		Palliative care providers must be conscious that smoking affects the digestion of psychotropic drugs
					Clinicians often recognize that to force an individual to quit would deprive the individual of a remaining gratification in life
					Patients were communicative while smoking and clinicians utilized this time to build therapeutic relationship and conduct assessments
		Barriers to care	setting		The difficulty in providing palliative care while a patient is in an acute psychiatric unit was identified, as it sets limits on the opportunities available to implement palliative care practices.
					It can also be difficult for patients with schizophrenia to be admitted to a general medicine unit due to an inability to manage severe psychiatric symptoms and behaviors of some patients with schizophrenia.
					Nursing home or long-term care settings are also problematic due to a lack of palliative care resources.
			communication		Health-care providers described difficulties communicating with these patients due to the lack of training and experience working with this patient population, which is detrimental to providing quality end-of-life care
					Research emphasizes the importance of learning communication techniques, such as empathetic listening. Other supportive communication techniques include connecting with the patient’s mental health-care provider or, as well as providing validation, reassurance, and distractions and not challenging patient’s delusional thoughts
			provider education		Two articles highlighted the importance of specialist training in psychiatry for healthcare providers working in end-of-life care
					One article identified the need for mental health housing staff to receive training on end-of-life care, as well as grief and bereavement support
			access to care		An early transition to palliative care is crucial for this patient population to access proper services, since individuals with schizophrenia are often not connected to the health-care system and the admission process can take longer.
					Research demonstrates how palliative care systems are found to be illequipped and unable to provide high-quality end-of-life care to patients with schizophrenia who are homeless, estranged from social support, and unable to form trusting alliances with new providers.
					Furthermore, a person with schizophrenia and a terminal illness can experience delayed presentation of end-of-life symptoms and a lack of awareness of symptoms due to a high pain tolerance or reduction in pain response as a result of the negative symptoms of schizophrenia.
Baruth, J. et al.	2021	Healthcare disparities			In summary, there is consistent evidence of disparities of end-of-life care in people with schizophrenia, predominantly examined in those with cancer.
					Dimensions of healthcare disparity at the end of life in people with schizophrenia and cancer include worse survival after a cancer diagnosis, worse medical, psychiatric, and social outcomes if with concurrent SUD, and more unnecessary aggressive and invasive interventions.
					Other dimensions of disparity described in decedents with schizophrenia are lack of access to quality end-of-life care.
					There is clearly a gap in research on end-of-life care disparities in people with schizophrenia that requires more research in order to improve end-of-life care for this population.
					1 study that showed 60 veterans with schizophrenia who died of cancer received comparable or better end-of-life care than their 196 veteran counterparts who had no mental illness. This is the only study not consistent with other published studies on healthcare disparities in individuals with schizophrenia, although the sample size was smaller and less generalizable
		Ethical considerations	Autonomy		It should be emphasized that schizophrenia does not equate with lack of mental competence. However, severe mental illness can have profound effects on a person’s ability to maintain adequate self-care and engage in treatment.
					In complex cases involving decision-making capacity, utilizing a multidisciplinary team including the proxy decision-maker can be very helpful.
					The ethical issue in caring for individuals with schizophrenia who have intact cognition and capacity to make medical decisions is how to provide the care they need when they actively avoid seeking medical care or oppose treatments
					Described them as often treatment non-adherent, refuse palliative care, and more likely to have a poor understanding of their illness
					The importance of a multidisciplinary team, including psychiatrists, social workers, outpatient providers, and bioethicists to ensure needs are met at the end of life
					Emphasis on maintaining an ethically appropriate decision-making process when individuals with schizophrenia lack capacity and points out that individuals should not be allowed to die based on an inability to make informed medical decisions or adhere to recommended treatment
			Beneficence		Individuals with schizophrenia are vulnerable to harm, whether from treatment or negligence, from which they must be protected.
					The ethical issue in this case relates to the individual’s lack of ability to report pain and other symptoms due to disorganized thought process or negativism of schizophrenia, which delayed the diagnosis of cancer. This highlights the symptomatology of schizophrenia as factors that can directly impair decisional capacities that prevent effective care and increase the risk for subaoptimal care
					The potentia futility of aggressive interventions in a treatment refractory psychiatric condition and the lack of existing prognostic criteria and management guidelines in this case contributed to ethical dilemmas
			Justice		For individuals with serious and persistent mental illness, such as schizophrenia, stigmatization can adversely affect access to care
					This case describes the ethical problem of withholding care due to stigmatization of a person whose condition can be treated and can be potentially fatal if left untreated
					In addition, despite an increased rate of medical comorbidity in individuals with schizophrenia (i.e. liver disease, stroke, emphysema, renal failure, and diabetes), providers can be reluctant to perform physical exams or may inappropriately attribute physical symptoms to the mental illness.
		Palliative care			Similar to physical illnesses, psychiatric illnesses like schizophrenia can have profound negative effects on quality of life and cause suffering in the context of life-limiting illnesses or at the end of life
					Palliative care can be introduced early in the disease course with other life-prolonging therapies such as chemotherapy or radiation therapy and can lead to improved quality of life, extended survival, and reduced costs
					The palliative themes relate to lack of prognostic criteria, unclear indications for withholding or withdrawing life-sustaining treatments, and need for management guidelines in untreatable psychiatric illnesses.
					Palliative care principles like focusing on quality of life, reducing symptom burden, and setting attainable goals can be beneficial when integrated into end-of-life care pathways
					Also, the physician–patient relationship can be an important aspect of palliative care at the end of life when caring for people with schizophrenia. In
					Palliative care can preserve a person’s overall quality of life through the recognition of declining health, effective communication, advanced planning, and capacity building
					Individuals with schizophrenia may communicate in non-traditional ways or not fully understand or appreciate the disease process
					Interestingly, people with schizophrenia are no different than the general population in their values, priorities, and personal need for comfort and companionship at the end of life
Boschen, K. et al.	2022	The person	People with Psychosocial disabilities and the NDIS		there has been significant, cogent discourse in the mental health community about the appropriateness of the NDIS for Australians living with mental illness. Most notably, it was found that there has been further fragmentation of the support systems experienced by people with SPMI
			People with Serious and Persistent Mental Illness and Palliative Care		People living with SPMI have increased somatic risks, higher cancer mortality rates, poorer clinical outcomes, and die significantly earlier due to factors attributable to their mental illnesses. These factors include the side effects of psychotropic medications, unhealthy lifestyles, alcohol and other drug use, poor health monitoring, and reduced health prevention and screening, leading to under…
					People with SPMI are particularly vulnerable to shorter life expectancy as they are often victims of violence, healthcare system neglect, and can be excluded from mainstream service support due to barriers such as homelessness, cultural insensitivity, poverty, and stigmatisation.
			Stigma and end-of-life Care for people with SPMI		Fear of discrimination due to past experiences of stigma often leads people with SPMI to disconnect from services and supports, resulting in unmet needs across a range of areas, including mental and physical healthcare, housing, and alcohol and other drugs (AOD) treatment. In addition, this fear of discrimination can lead to ambivalence regarding receiving treatment and end-of-life and palliative…
					across the research ample confirmation that people with SPMI are almost universally stigmatised within health and palliative care settings, resulting in substantial inequity, unmet need, reduced access to care, and poor end-of-life outcome
			Psychosocial disabilities, capacity and decision making		the presumptions within medical and mental health settings that people with SPMI were, due to capacity issues, unable to make decisions or that the symptoms of their mental illness made discussions about death, dying, and palliative care overwhelming,
					Promoting and respecting existing relationships, such as with carers and multidisciplinary health/mental health teams, is key to ensuring that people with psychosocial disabilities are well supported as they die.
					Where capacity exists, people with SPMI have the same rights as others to make poor decisions
			Human rights of people living with psychosocial disabilities and life-limiting llnesses		Ethical challenges such as withheld treatments due to SPMIs and concerns about risks to other patients, fewer referrals and admissions to palliative and quality end-of-life care, and being subjected to more invasive end-of-life treatments, such as intubation, CPR, and feeding tubes, and being denied access to mental health care teams in their healthcare setting were described
					The stigma of mental illness that has been pervasive throughout people’s lifetimes is compounded by intrinsic and extrinsic factors when managing significant health conditions
					Concerns regarding patient capacity, vulnerability, and risk often override their right to healthcare choices and advance care planning, and result in them being subjected to involuntary treatments.
					This scoping review found that the human rights of people living with SPMI and a life- limiting illness are not being upheld, particularly the rights of equity, freedom of discrimination, dignity, the right to housing, and equitable access to healthcare.
			Insecure housing as a barrier to palliative care		The NDIS, therefore, does not ensure that NDIS participants are guaranteed housing if their support needs do not meet the threshold for supported disability accommodation
					Globally, people with SPMI are at a high risk of homelessness, and housing insecurity is recognised across the literature a significant barrier to palliative care
					Where people are not street living, they may be living in hostels, supported residential facilities, mental health facilities or in shared accommodation settings that make the delivery of in-home palliative care unrealisable or challenging
			Palliative care and human rights		Quality palliative care is a recognised human right. However, the literature identified that people with disabilities and SPMI often experience inequity and have significant unmet needs and barriers to palliative care
			Discussing death, dying and palliative care		Formal mental health and palliative care support providers expressed significant concern regarding discussing death and dying with people with SPMI; they also expressed concern that this would exacerbate the symptoms of their mental illness
					Indeed, in one study, people with SPMI advised that they were aware of this avoidance by clinicians, increasing their sense of abandonment. Another study found that, contrary to clinician beliefs that their research participants did not experience fear of death, many people with SPMI found it a relief to talk about and that themes of death had been regularly contemplated throughout their lives
					Skilled companionship at the end of their lives was identified as crucial to improving end-of-life experiences for people with SPMI. Additionally, the loss of their providers of mental health supports, who many view as “de facto family” is the source of significant distress
					People with SPMI highlighted the importance of their formal supports being trained, in some form, in both mental health and palliative care, ensuring people with SPMI and life-limiting conditions are treated holistically and do not have their care compartmentalised or avoided due to clinician discomfort
			Quality of Life		People with SPMI often have a reduced quality of life throughout their lifetime, further compounded by a life-limiting diagnosis
					Many people with SPMI have struggled with service systems that do not respect their autonomy.
					When diagnosed with life-limiting conditions, there can be further declines in agency and physical capabilities with increased dependence on or being a burden to loved ones or others
			Symptom management		There is often a misattribution of symptoms, diagnostic overshadowing occurs, and care teams believe physical symptoms are due to a patient’s mental illness due to their communication style
					people with SPMI may hide their symptoms due to the difficulties of building new therapeutic relationships with new care teams.
					Communication issues with and underlying stigmatising beliefs held by health professionals can also lead to under-prescribing pain medications for people with SPMI at the end of their lives
					Unfortunately, there appears to be confusion within the literature regarding perceptions of pain for people with SPMI. Many publications refer to a decreased response to pain or an inability to talk about their pain in a way that others can understand
		Advocacy			A lack of confidence or capacity to understand the NDIS can result in participants not receiving the support they need
					Participants must know how to set NDIS goals in support plans and demonstrate that supports for that goal are not best funded by another support system, and communicate their goals and connect their support needs, and NDIS supports, to those goals
					paid advocacy results in increased funding within NDIS plans
					A lack of advocacy is highlighted as a contributing factor to poor outcomes for people with psychosocial disabilities in the NDIS and palliative care systems.
		Informal supports	Limited informal supports		Many people living with SPMI have little to no informal support; this can be family or friends that undertake an unpaid carer role throughout their lives. This loss can add further complexity when they are diagnosed with a severe medical condition or life-limiting illness and attempting to navigate systems on their own
					Advocacy is essential to respect end-of-life advance care directives when a person has no informal supports
					Substitute decision-makers are often statefunded guardians, and there can be limitations on their powers. Decisions may be required from tribunals or courts, causing unacceptable delays in care
					Psychiatric nurses describe being considered substitute family members, and mental health teams often have close relationships with their clients. However, people with SPMI are likely to be separated from these essential supports when they enter the health system due to their life-limiting illness.
			Lack of respect for informal supports		Informal supports or carers describe a lack of respect by formal support services when supporting a person with SPMI and a life-limiting condition,
					Health and mental healthcare providers expect them to display expertise in the medical and psychiatric conditions of the person they are caring for, to be their advocate, and attend to their personal and intimate care needs, even though informal supports are often perceived as problematic by formal supports
					Informal supports safeguard people with SPMI from the gaps between silos. However, they describe having to keep extensive records and being ignored when they had concerns about the person they were caring for; only heard if they expressed that they could no longer cope.
			NDIS and informal supports		The shift to the NDIS has caused a decline in support for informal carers of people living with mental illness in Australia. Informal supports describe extensive difficulties negotiating with NDIA.
					LACs and planners have been described as judgmental, dismissive, and possessing limited capabilities to work collaboratively with informal supports of NDIS participants.
					As part of the NDIS process, carers are often excluded from planning meetings, resulting in unmet participant support needs.
					Supports and service funding once used to support carer well-being have been redirected into the NDIS; however, NDIS funds, for the most part, provide support to NDIS participants, not informal supports.
					Attempting to navigate these systems substantially strains relationships between the NDIS participants and their informal and formal supports.
			Investing in informal supports		The emotional and physical burdens and social isolation experienced by informal supports is significant, and it is important to acknowledge their significant economic contribution.
					Without these informal supports, people with SPMI would need to have more of their support needs funded by the NDIS, including the high-cost supported independent living (SIL) or independent living options (ILO).
					Indeed, the “Mind the Gap” report estimated the cost of replacing unpaid carer hours at AUD 13.2 billion in 2018 and advised that not investing in unpaid carers would severely impact the funding and delivery of social services in Australia
		Formal supports			However, this limited research reveals that formal support systems are inadequate despite the multiple service providers involved in the lives of people with SPMI.
					Furthermore, even though mental health, NDIS, and palliative care providers share person-centred values, collaboration between providers, though highly recommended and encouraged, is poor, limited or non-existent
					The NDIS does not fund case management or care coordination, a recognised and highly valued role in mental health systems, to the detriment of NDIS participants with complex support needs.
					Support coordination, specialist support coordination, and LAC roles do not have clear guidelines on how to provide support, nor the funding nor jurisdiction to provide this complex support
					care coordination was cost-effective and efficient in supporting people living with SPMI while maintaining recovery-orientated practice. While the NDIA has co-opted recovery terminology, there is little evidence or capacity for recovery-oriented practice within the NDIS, due to its deficits-based approach
					For people with SPMI who are dying, lack of care coordinatio and appropriate standardised tools are barriers to palliative care and contribute to poor end-of-life experience.
					General practitioners find navigating the NDIS and palliative care systems challenging, and they may have little time to spend with or be responsive to the needs of their patients with SPMI
					The complex care needs of people with SPMI with lifelimiting conditions, and a lack of appropriate referrals to specialist palliative care, results in unmet needs, distressing end-of-life outcomes, nd the inability to develop trust, a therapeutic alliance, and advance care directives
					Workers in the palliative care, mental health, and NDIS sectors need to ‘bend the rules’, work unpaid hours and go above and beyond their system’s funding to support people with SPMI throughout their lives and as they die
					The literature describes concerns about the risks to and safety of staff and other patients that can negatively impact the delivery of palliative and end-of-life care to people with SPMI sometimes leading to the need for restrictive practices such as chemical or physical restraint
					There are, at this time, no publications or guidelines available regarding practices restrictive of people with disabilities that discuss the requirements of the NDIS Commission combined with the requirements of the various state health systems or My Aged Care.
					Further, no available publications or operational guidelines discuss supporting NDIS participants with psychosocial disabilities to die at home, whether in their own home or supported disability accommodation.
			Mental Health		The reallocation of resources to the NDIS has reduced funding in the community mental health systems around the country to varying degrees. Secondary losses include loss of qualified staff and rural and remote programs, a casualised workforce, and hybrid providers that provide NDIS and fund other mental health supports, resulting in streamlining and loss of supports offered
					These losses of qualified supports are concerning, given that people with SPMI and life-limiting illnesses often lose access to their mental health services due to being absorbed into the health systems. As a result, they can be discharged from mental health services without notice or have supports reduced.
					The literature shows that this leaves people with SPMI and life-limiting conditions feeling abandoned and dying alone in unfamiliar environments. The literature also highlights the need for continuity of care and continued support from a multidisciplinary team where pre-existing therapeutic relationships are maintained and fostered, and medication management responsibilities are shared
					Mental health services have difficulties supporting dying clients. This may be due to an inability to provide high-level somatic care, funding models or operational guidelines that see people with SPMI discharged from mental health supports when they enter the health system.
					Mental health system staffs advise that they are apprehensive about supporting their clients as they die, as the skills required are not within their standard care practice and discussions about death can be confronting
					People with SPMI have advised that they have not been provided with information about palliative care by their mental health teams even as they withdrew their support
			NDIS		NDIS is designed to deliver individualised or self-directed support to people with disabilities. The NDIS is built on a foundation of middle-class norms that may lead to high administrative burdens and poorer outcomes for those from more marginalised communities
					They suggest that market-driven approaches to social services may be regressive. They expressed concern regarding the private market and self-regulation of providers, and “loose parameters of oversight”
					The literature identifies issues such as the inability to plan around fluctuating conditions, and the dichotomy of the disability model and deficits-based language with the recovery model and its associated terminology used by the mental health systems
					Systemic power imbalances cultivated within the NDIA continue through to the service delivery landscape. NDIS workers are paid less in the NDIS system than in other systems [34,105]. Many support workers have few or no qualifications, particularly in mental health, and are subjected to insecure work arrangements. There are few opportunities for professional development, and many feel they will no…
					Providers are reporting that the conflict between quality and profit has negatively impacted their organisations’ missions, making NDIS participant relationships transactional. Due to insecurity around income, the financial risks to businesses have caused NDIS providers to restructure their business models to ensure financial viability. As NDIS participants can change NDIS providers with limited …
					NDIS providers report that the caps and lower remuneration from the NDIS have resulted in difficulties with recruiting and retaining qualified staff, particularly those with mental health training. They advise that the needs of NDIS participants already exceed the system’s ability to supply the supports required, particularly in rural and remote areas
					In addition, thin market issues have not been alleviated by the new, inexperienced NDIS providers entering the sector. Competition is also impacting NDIS providers’ collaboration: while Foster et al. report that providers reducing the types of services offered has increased collaboration, competition often negatively impacts interagency cooperation.
					Even though the NDIS stresses the importance of collaboration between NDIS providers and other service systems, no funding, policy or legislation frameworks support this
			Palliative Care		Support for palliative care remains the health system’s responsibility; however, it is essential to clarify how the various systems interpret palliative care, illness, and disability.
					However, no published framework or guideline describes how the NDIA determines whether the palliative care system or NDIS best funds a support need.
					The 2021–2031 National Disability Strategy policy priority advises that people with disabilities should be able to choose where they live. As dying at home is the choice of many Australians and including people with SPMI, it is crucial to understand how the NDIS and the healthcare system intend to fund an NDIS participant’s choice and control when they are dying.
					While there are no publications regarding providing palliative care support to NDIS participants with primary psychosocial disabilities, palliative care providers globally experience difficulties supporting people with SPMI
					Many people with SPMI are not receiving palliative care and often present to the hospital in the final stages of their life-limiting conditions
					They may die in acute care settings without receiving palliative care support
					This may be due to problems with identifying their illness or that just surviving each day, and attempting to meet their basic needs of food and shelter lowers the priority of caring for their health. Subsequently, they may only present for medical assistance when their symptoms become unbearable
					The siloed nature of mental health, health, and palliative care systems has been highlighted as a barrier to palliative care for people with SPMI
					Often there are no ongoing relationships with medical teams or distrust of medical professionals. GPs can be an excellent support for this cohort; however, this is not consistent, and they may also act as a barrier to palliative care
					Due to funding allocations, a limited number of patients are admitted into specialist palliative care, and few facilities can manage the complexity of patients with SPMI
					The diagnosis of SPMI itself may be a barrier to referral to palliative care
					The literature demonstrates that palliative care is usually structured to support normative populations. Subsequently, clinicians struggle to support people with SPMI adequately within existing systems.
					Medical professionals may struggle with diagnostic overshadowing and prescribe fewer pain medications to people with SPMI either due to stigma toward them by health professionals, or communication issues and misattribution of symptoms
					Multiple publications indicate that palliative care patients with SPMI experience less pain or communicate pain differently to other people. However, Jerwood et al. [22] and Sweers et al. [36] advise that people with SPMI may not be experiencing less pain.
					The inequity of palliative care leads to distress and poor symptom-management for people with SPMI; this can also cause long-lasting harm to informal supports and friends.
					People with SPMI are discharged from palliative care settings due to their SPMI symptoms impacting somatic care and risk to other patients and staff.
					In a similar challenge to clinicians from the mental health sector, palliative care clinicians may feel uncomfortable supporting people with a pre-existing mental illness and may feel alarmed by the active symptoms of an SPMI
					In addition, without knowing a patient with SPMI’s usual presentation or treatment regimen, it can be challenging to support them adequately or manage medication interactions effectively
					Further challenges can include that some patients with SPMI can be ambivalent about dying or their end-of-life care, refuse treatment, and there may be uncertainty about the patient’s capacity for advance care planning
					However, studies have indicated that people with SPMI often have that capacity and appreciate flexible, supported decision-making to develop their advance care directives
			Training		The literature identified that people with a life-limiting diagnosis and a pre-existing SPMI benefit from a cohesive multidisciplinary team to support them as they die
					Therefore, best practice would be that mental health teams continue to support people with SPMI once they enter other systems
					However, both mental health and palliative care clinicians recognise that they lack the necessary skills and require additional, targeted training opportunities to ensure they can confidently provide competent and caring support for this complex cohort
			System Design Issues		Historically the state and federal governments have been responsible for different systems. The recognised issue with gaps between siloed systems has been exacerbated, rather than resolved, with the addition of the NDIS
					The design of the NDIS, while attempting to focus on the individual, has resulted in “Taylorist administration” leading to “routinisation and data-driven planning”
					the NDIS has been designed and works best for middle-class, white people. It is administratively burdensome and difficult to navigate and excludes or provides less support for NDIS participants who are not from this social class.
					while the design and intent of the NDIS was to increase collaboration between systems, there has been a reduction in information sharing and collaboration due to increasing competition. There needs to be a significant cultural shift to change the administration and policy directions of the NDIS to overcome gaps in the NDIS and health system frameworks.
		Existing research			Despite the significant issues raised within the literature about the death, dying, and palliative care experiences of people with SPMI, there has been limited research nationally and internationally
					There is recognition that the perspective of the person with comorbid SPMI and life-limiting diagnosis is largely missing from existing research.
					It is acknowledged that it is necessary to conduct further research that includes their and their informal supports’ perspectives
					Research into the NDIS is usually directed toward difficulties regarding access and obtaining funded support and workforce and NDIS provider issues. There has been limited research where NDIS participants have been offered the opportunity to contribute to our understanding of the NDIS and none about the death, dying, and palliative care experiences of NDIS participants with primary psychosocial d…
Hanan, D. et al.	2021	Discrepancies in Hospice Use			Individuals with schizophrenia were less likely to receive palliative care services and more likely to die in nursing homes compared with those in the matched cohort. In this study, individuals with schizophrenia were also less likely to see specialist health care providers.
					individuals with SPMI were 3.5 times less likely than matched peers to receive specialist palliative care services, as measured by palliative care referrals. The authors note that this finding is not reflective of the expectation that individuals with SPMI might actually warrant more referrals to palliative care services, given that this population has higher rates of morbidity and mortality than…
					found no significant differences in overall use of palliative care or hospice between individuals with and without schizophrenia in the last month of life; however, individuals with schizophrenia had fewer consultations with palliative care providers.
					Individuals with schizophrenia were also found to have a higher rate of ICU utilization and were more likely to receive interventions such as cardiopulmonary resuscitation, intubation, mechanical ventilation, and feeding tubes in the month preceding death
					In contrast to the cohort studies, a cross-sectional study of U.S. veterans with cancer, both with and without schizophrenia, found that veterans with a diagnosis of schizophrenia received end-of-life care that in terms of quality was rated to be as good as or better than care received by individuals without schizophrenia
		Inadequate communication			All the authors of the reviewed articles suggest that inadequate communication about preferences for end-of-life care are a barrier to receipt of hospice or palliative care.
					The disorganized thought patternsthat typify schizophrenia may lead to inadequate communication of symptoms by individuals with schizophrenia and cancer, potentially hindering palliative care referrals.
					behaviors and symptoms associated with SPMI may complicate the assessment and interpretation of physical symptoms, potentially affecting the care delivered to these individuals, including hospice care.
					Trust and a therapeutic alliance with health care providers are integral to adequate management of SPMI, and symptoms of schizophrenia may impede development of such an alliance, particularly if providers are not willing to engage with these individuals during symptomatic periods.
					Empirical evidence from the research done to date has suggested that individuals with schizophrenia may be excluded from end-of-life care decisions due to concerns about competency and emotional vulnerability
					The role of families and caregivers, who may be absent or unavailable to advocate for individuals with SPMI, should also be explored, as family involvement and caregiver resources could prove significant in how and if end-of-life care discussions occur.
		Need for advance care planning			Family communication problems and estrangement, guardianship status, and assumptions regarding capacity to participate in end-of-life care decision making as obstacles to communication about health care preferences
					A health care proxy or guardian may be appointed to communicate end-of-life care preferences. Such a representative must be knowledgeable about both end-of-life care and the feelings and values of the individual
					The absence of a representative to facilitate communication about care preferences may result in a conversation not taking place, or occurring late in the course of an illness, when advance care planning becomes an imminent and stressful endeavor.
					higher rates of ICU utilization and invasive procedures such as cardiopulmonary resuscitation and intubation may be in part related to a decreased frequency of having completed advance directives
					lack of sufficient communication about advance directives may be due to multiple factors, including the difficulty of establishing rapport between individuals with SPMI and their health care providers, individuals’ potential inability to refuse invasive procedures, and lack of caregivers or advocates due to frequently being single and being estranged from family
					findings that individuals with schizophrenia are much more likely than age-matched peers without schizophrenia to die in nursing homes also suggests that lack of family support may be associated with lower rates of referrals to palliative care.
					individuals with serious mental illness are capable of providing input and expressing preferences around end-of-life care decisions. Though very few individuals with serious mental illness had discussed their preferences for end-of-life care, and only 5% reported having had a conversation with their physicians about this.
					Specific reasons for the disconnect between preferences for end-of-life care and completing advance directives according to one’s preferences are not defined, though the authors speculate that for individuals with SPMI, hospitalization, an event that may provide an opportunity for discussion of care preferences, can be destabilizing, and makes this a challenging time for discussions around end-of…
		Fragmentation of care			Inadequate coordination of care and lack of clarity about patients’ preferences and plans for care may hinder referrals to hospice or palliative care services.
					a “single-disease framework” as a precipitant to the delays in, or lack of care, that individuals with SPMI experience
					inconsistencies in how and what type of care is delivered to individuals near the end of life, suggesting discontinuity in service delivery.
					Thus, despite evidence of significant interaction with the health care system near the end of life, individuals with schizophrenia did not have frequent encounters with services that might have offered a path to palliative or hospice care.
					providers outside psychiatry or hospice care may be reluctant to care for individuals with SPMI due to inexperience and discomfort.
Hannigan, B. et al.	2022	Structure of the system	Policy and guidance		Evidence is suggesting that many health-care providers have focused efforts on reducing premature death among people with a mental health condition rather than properly considering EoL care needs.	1. Owing to a lack of national and local guidance regarding EoL care and mental health care, palliative care nurses report concerns about their legislative responsibility
					There is a lack of national and local policy guidance in the UK that addresses the EoL care of people with SMI; however, isolated examples of local policy do exist.
					Evidence also exists that a majority (62%) of mental health providers have produced action plans to promote improvement in EoL care. Where this is in place, 92% of mental health providers have also reported forwarding this to clinical teams, and three-quarters (75%) have reported forwarding this to the trust/university health board.
					In the context of a lack of specific national and local policy, both mental health and palliative care nurses report concern about their legislative responsibility
					Standards of care for people with mental health problems should be the same as those for people with physical health problems, and this ideal is strongly emphasised across generic UK health policies. Aspirations that high-quality EoL care should specifically apply to people with SMI are found in Scottish mental health policy, and inWales the current mental health strategy refers to supporting rec…
			Separate commissioning, management and organisation	Accessing and navigating the system	In relation to access to hospice care specifically, a specific aim of the UK charity Hospices UK to make their services more available to people with serious mental illness. Data reported in the National Audit of Care at the End of Life report, however, show that only 10% of mental health service providers have their own specialist palliative care service, in comparison with 95% of English and We…	2. HCPs recognise that accessing and navigating EoL care for those with SMI is a challenge and many obstacles exist
					In relation to access to hospice care specifically, a specific aim of the UK charity Hospices UK to make their services more available to people with serious mental illness. Data reported in the National Audit of Care at the End of Life report, however, show that only 10% of mental health service providers have their own specialist palliative care service, in comparison with 95% of English and We…	3. Homeless people are often excluded from hospices and care homes, and HCPs report difficulties in placing homeless people with cancer
					Treatment also becomes more complicated if patients are receiving analgesia and other EoL medication.	4. Separate commissioning, management and ways of organising both services and professionals creates challenges for both mental health and EoL HCPs to co-ordinate high-quality care across mental health and EoL care systems
					people with mental health needs remain one of the groups missing out on equal access to EoL care. The needs of people with SMI are not always considered by commissioners and service planners, who have been described as lacking awareness of the EoL needs of people with SMI.	5. The invisibility of homeless and vulnerable people, and the fragmented character of care systems, means that they often have to act as their own care co-ordinators
					Psychiatrists report barriers when accessing physical health and palliative care services, even when services are co-located, with difficulties including communicating with physicians, being blocked by administrative staff, having to deal with multiple departments and working in systems where no single patient identifier is used to join up record-keeping	6. Multiple proposals have been made to improve the co-ordination of care for people with SMI at the EoL, mostly involving the identification of staff with clear responsibilities
					Referral and consultation are reported as often being affected by patients’ past experiences of services and the impact of stigma	7. HCPs feel that there is a lack of resources in terms of services and trained professionals who are able to meet the needs of those with SMI at EoL
					Mental health staff have described people with mental illnesses at the EoL as not welcome in general hospitals, with the result that these patients are offered trial placements in appropriate settings but are then discharged or are simply refused care
					A considerable number of people with SMI have limited contact with their GPs, families and wider networks, and may be socially isolated. This can be a challenge for them in terms of accessing, navigating and/or receiving appropriate EoL care, including making practical arrangements, such as travelling long distances to appointments and having enough funds to make this possible
				Access for homeless and vulnerable groups	Social isolation and disconnection from family, friends and services are particular concerns among people who are homeless, with around 50% of rough sleepers having mental health needs.
					The social characteristics of homeless people include that they are unlikely to live in supported accommodation and may lead irregular lifestyles, with high levels of mental illness and drug and alcohol abuse, making them difficult for health and social care professionals to reach.
					Homeless people, many of whom have SMI, have particular problems accessing EoL services and are often excluded from hospices and care homes, where they do not fit the profile of most people using such services. Professionals describe difficulties placing homeless people with cancer in care homes or hospices even when they have no history of substance misuse Social services provide care for the ‘s…
					hostel and project staff should carry out assessments supplementing those completed by HCPs and social care professionals in order that people can be supported as long as possible in their preferred place of care.
					The siloing effect of services also means that homeless people (who generally have lower levels of health literacy, cognitive capacity and access to material resources such as telephones, the internet and transportation) are often unable to successfully navigate their way through multiple departments and agencies.
					They are, therefore, less likely to receive any meaningful palliative care and support whatsoever, and more likely to receive care in hostels where the support ethos is at odds with meeting needs at the EoL
					People who are detained in prisons as a result of social exclusion and stigmatisation may have trouble accessing palliative care. Health care for prisoners has been described as focusing particularly on mental health and substance misuse programmes as opposed to including EoL care. To our knowledge, no research exists in these areas, but guidance isclear that detained people should be cared for w…
				Care co-ordination across systems	Separate commissioning, management and ways of organising both services and professionals create challenges for both mental health and EoL HCPs to co-ordinate high-quality care across mental health and EoL care systems. This creates multiple co-ordination difficulties at a time when speed is critical so that people receive the care and support they need
					Lacking personal and material resources, homeless and vulnerable people at the EoL who require access to multiple health and social care services typically have to act as their own care co-ordinators to navigate the system.
					The invisibility of vulnerable people means that they are liable to fall through the cracks between professional boundaries, with practitioners failing to take responsibility for meeting and co-ordinating palliative care needs and patients missing out on palliative care because they do not know where to go, who to see or when to find support99 or because professionals continue to work in ‘silos’
					Problems of fragmented services and a lack of continuity found in the care of homeless people are also associated with a lack of trust between practitioners and people using services
					Formal proposals to improve the organisation and coordination of care across palliative and mental health services include the following: Identifying lead clinicians.
					Having ‘liaison portfolios’ for designated members of existing care staff with specific responsibilities to advocate and act as a resource, to link mental health and palliative care services, to open channels of communication, to record-keep, to facilitate access to services for practitioners and to co-ordinate education sessions.
					Designating link workers to develop care protocols and education and awareness-raising sessions crossing the mental health and EoL care systems.
					Locating liaison mental health nurses, and resident mental health nurses in palliative care services, with liaison staff described as particularly well placed to develop close partnerships across services, broker collaborative care and offer support, education and supervision.
					In circumstances such as these, supervision would be helpful. One example of good practice reported in the Scottish system is a registered mental health nurse who provides clinical supervision for other members of the multidisciplinary team.
				Resources	The lack of sufficient or suitably qualified staff in the usual residences of people with SMI drives people at the EoL to either acute hospital or nursing home care, and the strategy of employing non-professionals in community services is suggested as having depleted the capability of staff to care for people at the EoL.
					A general absence of services and programmes to meet the EoL needs of people with SMI has been found in parts of the USA, alongside evidence of insufficient psychiatrist availability and inadequate resources to support people
			Partnership	Funding and flexibility to work in partnership	Working in partnership across EoL and mental health services is important and when strong formal and informal partnerships between staff across the different settings exist then people with existing mental illnesses at EoL can be practically assisted with their palliative care needs	8. Working in partnership across EoL and mental health services is important, and when flexibility and solutions to work in partnership across agencies exist then EoL care for those with SMI can be facilitated
					some mental health and EoL HCPs report that they believe that the flexibility to work in partnership with other agencies has declined, with this attributed to reductions in funding and competitive commissioning arrangements.	9. A lack of good relationships and partnership working, influenced by reductions in funding and competitive commissioning, inhibit good care, especially with regard to pain management, needs assessments and assessment of mental capacity
					This under-resourcing often means that EoL HCPs, including those working in hospitals, are not aware of the needs of people with SMI. Funding systems requiring quick decisions also inhibitgood care in the context of needs assessments taking time	10. HCPs report that formal (and sometimes ad hoc) multidisciplinary teamwork can improve patient outcomes
					A lack of good relationships and partnership between mental health and EoL services specifically prevents adequate pain management, and assessment of mental capacity	11. Coalition-building and formal opportunities to meet and discuss care are essential and must ensure that information is made available to primary care and social services partners
					Different approaches to improving this exist, which include building on the importance of identifying lead clinicians to improv care management, with one proposal being that the lead be whoever is best-placed: a GP, or a practitioner working in the area of the ‘dominant condition’. Other flexible approaches include EoL services specifically training mental health staff to work full-time in their …
				Multidisciplinary teamwork	Interagency and interprofessional team working at the EoL is important and high levels of multidisciplinary care have been reported in the last days of life.
					Mental health and EoL services have both been characterised as benefiting from a democratic multidisciplinary team ethos. Outcomes have been found to improve when interprofessional care is in place, drawing on the contributions of staff in both mental health and palliative services with partnership and advocacy, ensuring that complex needs are met.
					However, mental health staff report a lack of information on services provided by EoL HCPs, and vice versa, and consultant-level mental health staff are not always directly involved in the provision of EoL care, with junior staff leading instead
					Hospice staff have been advised to particularly focus their energies on the needs of people with the most complex problems and to improve communication and joint working across team boundaries. However, in the absence of systems or structures designed to facilitate partnership, qualitative data show how ongoing mainstream service support for people with mental illnesses at the EoL is often accomp…
				Ongoing interprofessional communication	Ongoing communication between partners in care is frequently given as a prerequisite for high-quality provision, with qualitative research pointing to the value of open and clear decision-making and interprofessional case conferences as a place for discussion of key issues such as advance care planning
					Practical examples of how ‘coalition building’ has benefited individual patients exist. Missed opportunities have also been reported, with participants in one study describing limited or no space for health, social care, housing and other staff to meet, and a generally low quality of information being shared across boundaries, including in initial referrals. GPs report rarely receiving updates fr…
			No right place to die	Dying at home	Nurses have talked about there being ‘no right place to die’ and that care for people with SMI at the EoL is lacking in all settings: psychiatric units, general medical units, and older people’s mental health and hospice/palliative care settings.	12. Mental health and EoL staff recognise that allowing people to die in the location of their choice (which is often a home or home-like environment) is important, but staff also talk about how appropriate care is often lacking in all settings
					System features combine to prevent people with SMI at the EoL from dying in the place, and manner, of their choice, which for a lot of people with SMI and palliative care needs is at home or in a ‘home-like’ environment such as community-supported accommodation. This is despite evidence that, with the right support from community-based services, people with SMI at EoL are able to stay at home.	13. Mental health services rarely care for people with SMI at the EoL as they are poorly equipped to meet their needs, and as a result patients are frequently moved between services
					Studies have explored whether decedents with SMI were more or less likely than those without SMI to have died at home, and have produced mixed findings. When all causes of death were considered, there were no differences in the likelihood of home deaths between decedents with and decedents without previous mental illness [odds	14. Multiple challenges exist for EoL care to take place in a hostel, including a lack of staff preparedness, the chaotic environment, and concerns over risks and the safe storage of medication
				Dying in a mental health hospital	Opportunities for EoL care to be provided in mental health facilities are limited.	15. Providing EoL care in the community, in mental health settings or in homeless shelters can be difficult and as a result those with SMI are often transferred into acute settings at the EoL, but providing mental health care in acute settings also poses challenges
					Older people’s mental health wards rarely include people with schizophrenia diagnoses, and few examples exist of people being cared for until death in mental health units. One example shows a person with bipolar disorder, dementia and cardiac disease being repeatedly moved between services at the EoL.	16. Staff working in hospices report that hospices are ill-prepared to care for the needs of homeless people at the EoL and require more help in dealing with substance misuse and the alternative lifestyles of what is mostly a younger age group
					Irrespective of any patient preferences on where they might be cared for, staff describe inpatient mental health services as poorly equipped to meet the EoL care needs of those with SMI.
				Dying in a hostel	Although the preference for many homeless people is to receive EoL care in a hostel setting, several challenges make this difficult to achieve
					Hostel staff express concern over the suitability of residents with advanced ill-health to receive support in hostel accommodation until death, with specific concerns including limited access to adequate support, lack of staff confidence, burden on staff, safeguarding concerns, no pain or symptom management and the fact that hostels are often noisy and chaotic.
					Staff may also have concerns about providing hostel-based care because of the perceived risks associated with poor living conditions, overcrowding, drug or alcohol use and violence, even when such risks are probably negligible.
					Storing and administering medication, particularly opiates, in hostels where many residents may have substance misuse problems and staff lack sufficient training or experience is also problematic
					Several models of good practice are reported in the literature. The Mission Hospice Programme in Canada provided dedicated palliative care to homeless people in a shelter, where people could spend their remaining days surrounded by family, friends and volunteers. This demonstrates what can be achieved with sufficient resources, training and support.
					One further study described a specific shelter-based hospice care programme, reporting that 57% of homeless individuals received a palliative care consultation; the programme achieved success in optimising pain and symptom management and was shown to save money compared with likely alternative care locations
				Dying in an acute hospital	National standards state that all people with advanced and incurable conditions should be able to die in their preferred place, but evidence from official reports includes the illustrative case study of a woman at the EoL being moved repeatedly between services before dying in an unfamiliar acute hospital environment.
					Acute general hospitals often have a role in the EoL care provided to people with SMI, even though care in this context is described as in need of improvement. Staff in acute hospitals report that they are often under-resourced and lack awareness of the particular needs of people with SMI at the EoL, or describe acute hospital admissions [particularly via emergency departments (EDs)] as undesirab…
					Many adults with SMI are ultimately transferred at the EoL to acute hospitals for EoL care, for care within palliative medical settings or for care in EDs, often because of the limited expertise of staff in mental health settings in EoL care or because patients’ physical health care needs cannot be met in a mental health establishment. On other occasions patients may move from the community or fr…
					Many staff feel that transferring people at the EoL in this way leads to discontinuity and disruption.
					Mixed results were observed across studies regarding the likelihood of dying in a hospital. When all causes of death are considered, having a pre-existing mental illness was associated with a 33% lower chance of dying in a hospital than not having one
				Dying in a nursing home or residential facility	Consistent findings were reported across three studies regarding the increased likelihood of dying in a nursing home or residential facility among decedents with SMI. SMI. When all causes of death were considered, having any type of pre-existing mental illness was associated with 27% higher odds of dying in a nursing home than not having one
				Dying in a hospice	One stud found no significant differences in the likelihood of dying in a hospice between those with and those without a history of previous mental illness (OR 0.98, 95% CI 0.79 to 1.22).
					Many hospices are not able to cope with the needs of homeless people as a result of complex behaviours related to chaotic lifestyles and substance abuse issues and the inexperience of staff. Such issues often lead to homeless people leaving the ward setting, making delivering care difficult.
					Care home and hospice staff find it challenging to find provision catering for this population group because of their typically young age, meaning that access to these services is uncommon
		Professional issues	Relationships between HCPs and people with SMI	Connecting relationships	Mental health nurses value connectedness. They emphasise the importance of building nurturing relationships that go beyond the usual nurse–patient relationship.	1. Some mental health staff feel that building nurturing relationships is important, especially for those with limited social networks and no family contact. However, others choose not to form such relationships, finding it too upsetting when patients are transferred for EoL care
					Nurses often describe themselves as a substitute family,32,104 especially when people with SMI have been receiving care for a long time, sometimes years. Nurses describe this as part of their daily interactions, and that in their work they attend to patients’ daily needs.	2. Some mental health staff find conversations about death and dying challenging, but those who feel able to have these have found that patients are receptive
					Mental health nurses report that some people with SMI have limited social networks and, in some circumstances, no family contact. In these circumstances mental health staff state that they often represent the interests of people living with mental health problems and do work that goes beyond health-care provision, such as assisting with money, shoppin for clothing and looking after the home envir…	3. The underlying stigmatising and prejudicial attitudes of EoL HCPs towards those with SMI, including those who are homeless, can affect decisions around EoL care
					However, some nurses also choose not to form close relationships of this type and staff who have built such relationships are reported as often being upset when people they have been caring for need to be relocated because of their increasing palliative care needs.
				Talking about death and dying	Place of care and desired place of death are important topics of discussion between mental health staff and people with SMI, with global guidance recognising that people with life-limiting illnesses (including SMI) should be supported to make decisions at the EoL
					However, concerns over talking about EoL care, death and dying lead to the avoidance of such conversations. This is particularly so with people who have histories of thinking about suicide and of attempting to take their own lives, as staff fear upsetting them and creating emotional instability or distress.
					Some staff working in mental health facilities feel confident about their ability to engage in EoL communication with patients and their families. Staff in care homes describe themselves as needing greater confidence in EoL communication
					Determinants of high self-efficacy in EoL care communication among staff are reported to include age (older), formal training in palliative care, number of years working in direct care (> 10 years) and knowledge of the definition of palliative care.
					Palliative care and mental health nurses report that when conversations arise about EoL care planning, patients appear to be willing and able to have conversations with them. This supports the person to have choice and to die in a safe, home-like environment
					It is recognised that communicating about the EoL can be difficult and takes effort, time and experience, although in one study nurses stated that helpful EoL conversations are nonetheless possible.
				Attitudes and beliefs of HCPs	Nurses and psychiatrists report that physical care providers are often unable or unwilling to deal with people living with SMI and that they are generally resistant to accepting those who are diagnosed with a mental illness and display an unwillingness to admit people with SMI to acute care hospitals. In some cases people with mental disorders are reported to be unsuitable for hospices
					In other instances some mental health facilities have arrangements with nursing homes or hospices specialising in mental health care
					The negative views about people with SMI held by the general population may be held by staff working in palliative care and hospice services
					The underlying attitudes of HCPs serve as barriers to the provision of effective care, and are associated with prejudice and stigma about mental illness and death. Caring for a person with SMI at the EoL is often associated with stigma and an inability among HCPs to see the person behind the illness. Stigma manifests in how people with SMI are spoken with or written about, and underlying beliefs …
					Stigma is also reported to be attached not only to people with mental health problems but also to the HCPs who care for them.
					Sometimes this stigma is generated by fear that the person with mental illness is going to be dangerous to themselves, leading to a fear of providing EoL care. It is als associated with a lack of understanding about mental illness, especially schizophrenia.
					Stigma also works in the opposite direction, with mental health staff holding stigmatising views about EoL care.
					Professionals also hold particular views about people with mental health problems and their experiences of pain. Mental health nurses are reported as believing that people with anxiety disorders have a much lower pain tolerance, leading to a very high demand for care, and that people with SMI might express pain differently, hampering the interpretation of physical complaints by doctors. They stat…
			Mental health professionals doing EoL care	Experience, knowledge and skills	One study reports that just over one-third of mental health nurses have experience of providing care to people living with mental illness at the EoL in the past 2 years	4. Mental health staff feel that they have limited experience of caring for patients with SMI at the EoL, and although some feel able to deliver care others feel that they lack the knowledge and skills, particularly with regard to pain management and psychosocial or spiritual support
					A further study suggested that the willingness of mental health staff to be involved with people with SMI at EoL, and their ability to be compassionate, may also be related to personal as well as professional qualities	5. Some mental health staff report that they do not feel able, are not interested or avoid caring for people with SMI at the EoL, whereas others embrace caring for them
					Many mental health staff may know little about how EoL care is provided, how and when to refer, and how services are funded. Although studies have shown that some mental health staff have a general understanding and awareness of what is involved in EoL care µ others have found that they do not	6. Mental health staff report that caring for those with SMI at EoL can be distressing and emotionally draining, and some fear being scrutinised following the death of patients
					In terms of practical clinical skills to care for people with SMI at the EoL, mental health staff have questioned their ability to effectively deliver pain management or to provide psychosocial-spiritual support.
				EoL care not being mental health work	Mental health staff have expressed a desire not to care for medically unwell patients at Eol feeling that EoL care ‘falls outside the remit of a mental health service’ and that it is not something that should be managed within specialised mental health services.
					Some psychiatrists have been reported to display a lack of interest in working with palliative care services, or the observation has been made that the general approach that psychiatrists take to people with SMI may not always be appropriate for people receiving palliative care
					Specifically, in the Dutch health-care system, with the focus moving away from care in hospitals towards recovery-oriented care in the community, fewer people are now being admitted to mental health facilities, and when they are admitted they have a shorter length of stay. Consequently, palliative care is no longer seen as core business in mental health facilities.
					A further factor eroding mental health staff members’ confidence in EoL care in Australia is that, to avoid investigations by coroners, people with SMI are transferred away from older adult mental health services to non-mental health clinical environments. This is because laws require a coroner to investigate a death in psychiatric facilities and the possibility of an inquiry causes anxiety about…
					This avoidance compromises care for people at the EoL, and some psychiatrists feel frustrated and constrained in their roles. Other mental health staff, however, see death as part of life and take the view that people with SMI should be supported from birth to death, which means embracing EoL care and not treating all psychological responses to impending death as evidence of mental illness
				Emotional distress	Staff who provide care over long periods to individuals with SMI need support in the face of terminal illness, and in bereavement. Caring for individuals at the EoL can be stressful for mental health nurses, demonstrated in the way mental health nurses use words such as ‘hard’, ‘traumatising’, ‘angst’ and ‘stress’ to describe the experience.
					Some nurses’ distress is exacerbated by issues of loss associated with the strong relationships that they develop with people with SMI, added to which are bureaucratic difficulties and a lack of resources
					In the hospice environment, mental health staff report becoming emotionally involved and find caring exhausting to the point that they have a sense of relief when people die. Conversely, others who have long-term involvement with people with SMI report that they experience distress associated with grief
					For staff working in mental health institutions, stress is compounded when post-death inquiries (including those involving the police) are initiated, at exactly the time staff are already dealing with the grief of loss. This knowledge that actions may be legally scrutinised increases the stress felt by staff, some of whom have reported traumatic coroners’ inquests. Staff also report that they fea…
			EoL care professionals doing mental health care		Education, knowledge and skills are important, and in the case of EoL HCPs it is recognised that they must be prepared to fulfil roles caring for people with SMI even though they may not have the required skills, lack confidenc and are not necessarily equipped for the task ahead in terms of training and experience. This is particularly so in the case of new nurses who have yet to gain relevant ex…	7. EoL HCPs feel that they lack knowledge and understanding of mental health diagnoses and services. As a result, they report that they are not always confident, willing or comfortable to care for patients with SMI at the EoL
					EoL HCPs who report prior experience or training in mental health issues are more confident in dealing with this population group
					Staff in palliative care services feel poorly prepared to provide care and treatment to patients with long-term psychosis or active bipolar mood disorder, even though the underpinning principles applying to the care of these groups are similar to those applying to all other groups, with the consequence that the needs of these patients are not always well met.
					One study reported that most nurses involved in palliative care (60%) had provided care to between one and three people living with mental illnesses in the past 2 years
					Staff are often unable, unwilling or not comfortable to deal with people with SMI and are reported to be sometimes ignorant of the needs of such people
					Many EoL HCPs report that they have limited understanding of the structure of their local mental health system, of different mental health diagnoses and how these may affect patients, and of how to contact relevant teams for additional information following referral. They are also unfamiliar with the differences between a clinical psychologist and a counsellor.
					It has been recommended that all hospices and palliative care staff become conversant with the major mental illnesses, including how they present, the signs of deterioration, the basics of care provision and how to assess people with SMI in emergencies.
					It is also recommended that EoL staff be aware of the specific needs that present in this group of people at the EoL, and in doing so work closely with both mental health and social services
			Training and education	Educational needs	Similarities have been claimed in the ideals underpinning mental health and EoL care nursing, with both sharing commitments to holistic and non-judgemental care	8. Mental health and EoL HCPs have highlighted a wide range of educational needs
					However, professionals also lack education, understanding and resources to make sure that people with SMI at the EoL are not lost to services. These observations add to the case that education and training are important to better support the development of skills and collaborative working in palliative care among mental health staff, and to improve palliative care staff members’ understanding of …	9. Palliative care programme directors have suggested that psychiatry training is inadequate in the categories of EoL care and issues related to death and dying
					This is particularly the case for staff caring for homeless people at the EoL, who have significant training and personal support needs that enable them to provide personalised care in conjunction with relevant multidisciplinary teams	10. Although some mental health nurses feel that that their core professional preparation enables them to care for people with SMI during periods of physical illness and at the EoL others feel that this is something that can be improved
					General areas that education and training could focus on have been highlighted across the literature and include: communication skills between HCPs and those with SMI at the EoL	11. EoL and mental health staff learning from each other, such as through cross-training, has been positively evaluated
					communication and shared understanding across EoL and mental health care teams
					palliative care skills for mental health staff, especially with regard to advance care planning skills among the mental health workforce
					addressing stereotypical beliefs about those with SMI
					Mental health education to EoL HCPs that provides them with the basic skills needed for providing care.
					More specific training needs have also been identified, for example formal differential diagnoses in the mental health field, cognitive–behavioural techniques and communication skills, and approaches to working with people with SMI and family members whose behaviour is seen as difficult to manage
					Differentiations have also been made between the training needs of nurses and the training needs of medical staff, with the latter requiring more detailed material to reflect their existing education.
					Specific recommendations on education have been made for GPs, for whom continuing professional education might include the principles of palliative care to better enable them to provide high-quality primary care for people with SMI
				Core professional preparation	Education and training are important and offer ways of improving how different professionals work together. This is particularly so in the context of core professional preparation, which lacks detail in some areas.
					An example is in psychiatry training, and programme directors of palliative care consult services have suggested that psychiatry training is inadequate in the categories of EoL care and issues related to death and dying
					The Leadership Alliance for the Care of Dying People sets out the underpinning competencies that it suggests should be part of the curriculum for doctors in training, including being able to address ethical and legal issues arising in the context of care for people with medical or mental health problems
					In one study, when talking about their core mental health training, some mental health staff pointed to their underpinning, person-centred training, and skills enabling them to be sensitive to individual needs, including at the EoL,102 and others spoke of how their preparation enables them to care for people with SMI, including during periods of physical illness.
					In a further study, mental health nurses propose that their core education should consider how mental health practice might be adapted to medical and surgical areas
				In-service education	The Royal College of Physicians recommends improved training, including to better enable EoL care to be provided to vulnerable people who have pre-existing mental illnesses. This includes investing in liaison psychiatry, in education for specialist palliative care staff and in training to meet needs in the case of mental health emergencies
					Hospices have been described as focusing on education and training that remove barriers to access, and it has been suggested that hospices should develop training that equips staff and volunteers to better care for people with SMI, in the knowledge that education can improve services.
					Marie Curie suggests that improvements are needed and that EoL care and bereavement training should be provided to all health and social care students and practitioners as routine both in core preparation and through ongoing post-qualification education
					Investments in education of this type are championed with the aim of developing all members of care staff to provide services to people with mental illness at the EoL. However, education and training opportunities are patchy.
					One report found that, between 2017 and 2018, only 6% of mental health providers included EoL care training as part of their staff induction programme, with 13% saying that they included EoL care in their mandatory priority training and 91% saying that they offered EoL care communication training. By contrast, among acute and community providers, 47% reported including EoL care in their mandatory…
				EoL and mental health staff learning from each other	End-of-life and mental health staff working together can improve knowledge and awareness, such as through the establishment of dedicated link positions with roles including the provision of education or through cross-training
					Hospice trainers can teach mental health providers about EoL care, and mental health providers use case examples to expose hospice and palliative care providers to typical mental health issues
					Evaluations from cross-training initiatives demonstrate that both mentalchealth and EoL participants have greater confidence in their skills after the training, and palliative care staff report that they have a more positive regard for the lived experience of people with SMI.
					In terms of approaches to learning, staff report valuing the use of real-life vignettes to illustrate practical approaches to complex problems. Particularly appreciated by EoL HCPs is the chance to learn about commonly made mental health diagnoses, approaches to communicating bad news and how to manage mental health emergencies in people at the EoL. Mental health staff feel that cross-training im…
		Contexts of care	Managing the interface between mental health and EoL care	GPs managing care	Evidence suggests that GPs are the gatekeepers of enabling or hindering access to palliative care services, and in some instances manage the palliative care needs of people with SMI within their practice.	1. GPs are the gatekeepers in enabling or hindering access to palliative care services and in some instances they manage the palliative care needs of people with SMI within their practice
					One study showed that just one-quarter of people with SMI were referred by a GP for palliative care assessment, and referrals to specialist palliative care services were mainly related to achieving admission to hospice, nursing home and intermediate care beds for further investigations or for community/specialist palliative care.	2. People with SMI are reported to visit a number of different types of physician specialists as well as psychiatrists at EoL
				The role of medical specialists	The different types of specialists that people with SMI visit at the EoL include hospital specialists (medical, general surgery and surgical) as well as psychiatrists	3. Both EoL and mental health staff acknowledge that referrals are often complicated and lack vital information that would facilitate communication between themselves and those with SMI at the EoL
					Palliative care HCPs are significantly more likely to refer people living with mental illnesses such as depression (r = 0.25; p < 0.01) and personality disorders (r = 0.23; p < 0.01) at the EoL to psychiatrists when their own comfort level with mental health is low	4. Both EoL and mental health HCPs across a variety of settings report that mental health assessments at the EoL can be a challenge and that they need help to deal with their fears and uncertainties
					The services psychiatrists provide include informal or ‘kerb-side’ consultations for the palliative care team without having patient contact, therapy, capacity evaluations and the management of delirium or behavioural disturbances
				Referral	When dealing with terminal illness, speed is of the essence. Whether someone has only a few years or, in many cases, a matter of months to live, they cannot afford to wait to get the support they need. Wherever possible, this means that support for people living with mental health issues and approaching the EoL must be fast-tracked or prioritised.
					However, staff acknowledge that referrals are not straightforward, particularly in the case of people with schizophrenia lacking someone to speak with and for them, or not having settled accommodation.
					Inadequate quality of referrals of people with SMI can result in staff being unaware of vital information that would aid effective communication between them and the person using services.
					Types of missing information include discussion of a patient’s mental ill-health, mental health history, symptoms, risk information relating to EoL care and advice on how best to work with the patient
				Mental health assessment at the EoL	Skilled assessment and care planning are important, as people with SMI require expert advice to manage their medication, to prevent crises and to receive appropriate help when crises do happen. These are all areas in which staff can gain knowledge and skills
					Within mental health facilities, psychiatric assessment for those at the EoL is an important aspect of participants’ work, involving assessing patients for treatable psychiatric illness, decision-making capacity, pain and risks of harm.
					Psychiatrists are described as working in a system that is focused on facilitating recovery and in supporting people at the EoL.
					Evidence exists that people with SMI are not always offered assessments of their mental health needs in hospices. It is important that hospices and specialist palliative care services have policies and procedures in place for assessing those with SMI at EoL so that there are no delays in accessing emergency psychiatric support if it is needed, and so that problems are not underdetected
					For those working in hospices, mental health issues are seen as a challenge, and staff express several fears and uncertainties acting as barriers influencing the assessment process for people with mental health difficulties at the EoL. These barriers include separating physical and psychological symptoms, fear and limited ability to communicate. Time, trust and collegial support are facilitators …
			Health-care services and treatment utilisation in the last year of life	Ambulatory visits to GP or medical specialists	One retrospective cohort study explored the rates of ambulatory visits to the GP and medical specialists,and whether this was higher or lower for those with and those without schizophrenia diagnoses who had died from cancer. No differences were observed in rates of ambulatory visits to the GP within 6 months of death. However, in the 6 months to death decedents with schizophrenia diagnoses were 3…	5. GPs and psychiatrists believe that people with SMI are less likely than other groups to make use of specialist palliative care
				Palliative care services	Three studies compared rates of utilisation of palliative care among decedents with and decedents without schizophrenia diagnoses who died from cancer at different time points throughout the LYoL.	6. EoL HCPs working in the UK feel that standard guidance on resuscitation is lacking for people with SMI at EoL
					One study conducted in New Zealand showed that decedents with SMI were 71% less likely to access specialist palliative care services (community and inpatient services) than those without SMI in the LYoL	7. EoL professionals in Australia have concerns about capacity to consent in relation to resuscitation orders for people with SMI at EoL
					Huang et al. found, in a nationwide populationbased cohort from Taiwan (Province of China), no significant differences in the overall utilisation of palliative care services (hospice ward care, palliative care consultation and hospice home care) between those with schizophrenia diagnosis and those without at 3 months before death or at 1 month before death (OR 1.03, 95% CI 0.99 to 1.33). However,…
					In a study from France, decedents with schizophrenia diagnoses and cancer were 61% more likely to have frequent admissions to palliative care units in the last 31 days before death, 152% more likely in the last 3 days before death and to have had 36% more time from initiation of palliative care to death than matched controls.
					Rates of hospice enrolment for people dying of cancer vary depending on the nature of the patient’s SMI.
					One study demonstrates no significant differences in the rates of hospice ward care between decedents with schizophrenia diagnoses and those without within 1 month of death. Another found the same pattern regarding hospice enrolment for decedents with schizophrenia diagnoses and those without within 6 months of death
					However, having depression ahead of a cancer diagnosis was found to be associated with a 19% higher hazard of hospice enrolment than not having depression ahead of a cancer diagnosis within the 30 days of death
					When looking at the length of stay once enrolled in hospice care, decedents with schizophrenia diagnoses had significantly longer hospice stays than those without.
					Having depression ahead of a cancer diagnosis has also been found to be associated with a 29% increased likelihood of longer hospice stays of ≥ 90 days than not having this
					General practitioners and psychiatrists believe that people with SMI are less likely than other groups to have their palliative needs identified, are less likely to be referred to specialist palliative care and are less likely to engage with or to use specialist palliative care services once they are referred,
					Conflicting findings are found across studies exploring the rates of the use of specialist palliative care in the community for decedents with a schizophrenia diagnosis who died from cancer, depending on the time frame for which EoL care is measured.
					One study shows that decedents with schizophrenia diagnoses (where the cause of death meant that they were amenable to palliative care) were 66% less likely to receive hospital-based specialist palliative care and 62% less likely to have received specialist palliative care in the community than those without in the LYoL. Further analysis found that being enrolled in community-based specialist pal…
					Decedents with schizophrenia diagnoses who died of cancer were 29% less likely to have used specialist palliative care in the community than decedents without within 6 months of death and also to have received significantly fewer days of specialist palliative care in the community on average However, when looking within 1 month or 3 months of death, one study found no significant differences in r…
				Long-term institutional care	One study (reporting across two publications) explores the use of long-term institutional care (nursing homes, care homes) for those with and those without SMI at the EoL
					Decedents with schizophrenia diagnoses who died of cancer had a significantly increased rate of use of long-term institutional care than decedents without within 6 months of death, as demonstrated by a higher percentage residing in a nursing home (aRR 4.28, 95% CI 3.55 to 5.16).
					They also had significantly longer lengths of stay than those without schizophrenia diagnoses in the 6 months before death, as demonstrated by the rate of days residing in a nursing home (per person) (aRR 5.19, 95% CI 3.60 to 7.78)
					Decedents with schizophrenia diagnoses who died in a nursing home had significantly lower rates of inpatient hospital days than those without within with 6 months of death (aRR 0.80, 95% CI 0.67 to 0.95)
					However, no significant differences were shown between cohorts for rates of GP visits (aRR 1.14, 95% CI 0.89 to 1.20),97 specialist visits (aRR 1.14, 95% CI 0.97 to 1.33) or hospital separation rates (RR 0.93, 95% CI 0.82 to 1.06) [separation from a health-care facility occurs any time a patient (or resident) leaves because of death, discharge, sign-out against medical advice or transfer.The numb…
				Acute care	With regard to inpatient separations, decedents with schizophrenia diagnoses who died of cancer had a significant reduction in the rate of inpatient hospital separations compared with decedents without such diagnoses within the 6 months before death (aRR 0.79, 95% CI 0.73 to 0.86)
					Across all causes of death, one study91 found that decedents with pre-existing psychiatric illnesses were 41% less likely to have a hospital admission than those without within 1 month of death (OR 0.59, 95% CI 0.51 to 0.68)
					A similar pattern was found when looking at cancer-specific deaths. Decedents with chizophrenia diagnoses were 27% less likely to have had more than one admission to acute care during the last 31 days of life (aOR 0.73, 95% CI 0.67 to 0.80)
					In an exploration of rates of admission within 6 months of death, decedents with schizophrenia diagnoses had a 21% reduction in the rate compared with decedents without schizophrenia diagnoses (aRR 0.85, 95% CI 0.77 to 0.94)
					Decedents with a schizophrenia diagnosis had a 40% reduction in the rate of admission compared with those without schizophrenia diagnoses (except for breast cancer) within the LYoL (aHR 0.6, 95% CI 0.5 to 0.8)
					Lower rates of hospital admission were also observed for decedents with schizophrenia diagnoses who had heart failure (aHR 0.6, 95% CI 0.5 to 0.8),107 cirrhosis/liver disease (aHR 0.5, 95% CI 0.3 to 1.2) or renal disease/dialysis (aHR 0.6, 95% CI 0.3 to 1.2), but no differences were found for those who had died from chronic lower respiratory disease (HR 0.7, 95% CI 0.4 to 1.2).
					With regard to length of stay, two studies showed no statistically significant differences between those with and those without SMI at EoL, and another showed that length of stay was longer for those with SMI than for those without SMI
					In the studies that showed no difference, the populations were those with schizophrenia diagnoses and those without schizophrenia diagnoses who died of cancer in the 6 months before death (aRR 1.00, 95% CI 0.85 to 1.19),95 and those with pre-existing mental illness and those without within 1 month of death across all causes of death (RR 0.93, 95% CI 0.86 to 1.00)
					Conversely, Fond et al.108 found that the median length of stay in acute care during the last 31 days of life was higher for decedents with schizophrenia diagnoses who died of cancer {median length of stay in acute care during the last 31 days of life [median (interquartile range) 16 (8–28), vs. 22 (11–31); p < 0.0001]}
				Intensive care unit admissions	When all causes of death were considered, decedents with pre-existing psychiatric illnesses were 59% less likely to be have been admitted for care in an ICU than those without pre-existing psychiatric illnesses within 1 month before death (OR 0.41, 95% CI 0.35 to 0.48).
					This was also seen, albeit to a lesser extent (22%), for decedents with pre-cancer depression compared with those without pre-cancer depression within 1 month before death when the cause of death was lung cancer (aOR 0.78, 95% CI 0.67 to 0.90)
					Conversely, it was found that having schizophrenia diagnoses and having died of cancer was associated with a 21% increased likelihood of having been admitted for care in an ICU compared with those without within 1 month of death (OR 1.21, 95% CI 1.07 to 1.36).
					However, one further study found no association between having schizophrenia diagnoses and having died of cancer and at least one ICU admission during the last 31 days of life (aOR 0.92; 95% CI 0.91 to 1.09).
					With regard to length of stay in the ICU, decedents with pre-existing mental illnesses spent significantly fewer days admitted than those without pre-existing mental illness in the 1 month prior to death (RR 0.88, 95% CI 0.79 to 0.97)
				Emergency department visits	Studies investigated rates of visits to the ED and, again, the results were mixed
					Across all causes of death, having pre-existing psychiatric illnesses was associated with a 64% increased likelihood of visiting the ED at least once compared with not having one, within 1 month of death (OR 1.64, 95% CI 1.30 to 2.08)
					One study demonstrated that having pre-cancer depression was associated with a 22% reduction in the likelihood of visiting the ED at least once compared with those without pre-cancer depression within 1 month of death (aOR 0.78, 95% CI 0.62 to 0.98),92 whereas another found no associations between having a schizophrenia diagnosis and attending the ED at least once during the last 31 days before d…
					Where disease-specific analyses in relation to cause of death have been undertaken for decedents with schizophrenia diagnoses compared with those without, significantly higher rates of attending the ED within 1 month of death have been found for those dying from ischaemic heart disease (HR 1.1, 95% CI 1.0 to 1.4),107 heart failure (HR 1.0, 95% CI 0.8 to 1.3),107 chronic lower respiratory disease …
				Invasive interventions	End-of-life HCPs working in the UK feel that there is a lack of standard guidance on resuscitation, whereas staff in Australia report a legal requirement to always engage in cardiopulmonary resuscitation (CPR) in mental health settings.
					This is because of concerns about the validity of ‘do not resuscitate’ orders for people with SMI who may be judged as unable to consent to advance directives that might stipulate otherwise
					However, in one study it was found that no significant difference in orders about CPR existed between decedents with schizophrenia diagnoses and those without within 6 months of death at a Veterans Administration medical centre, in whom the cause of death was cancer
					Mixed findings were evident for a range of invasive interventions across studies.101,108 In the month before death, decedents with schizophrenia diagnoses in whom the cause of death was cancer were significantly more likely than those without schizophrenia diagnoses to have had CPR (OR 1.34, 96% CI 1.15 to 1.57), endotracheal intubation (OR 1.22, 95% CI 1.08 to 1.38), mechanical ventilation (OR 1…
					However, in a second study108 no significant differences were found in artificial nutrition, tracheal intubation, mechanical ventilation, gastrostomy, dialysis, CPR and having at least one air extraction (sterile) chamber admission during the 31 days before death between those with schizophrenia diagnoses and those without
					With regard to other procedures, the same study108 showed that decedents with schizophrenia diagnoses and cancer were less likely to have undergone surgery (aOR 0.71, 95% CI 0.63 to 0.80) or to have had blood transfusions (aOR 0.72, 95% CI 0.64 to 0.83) in the 31 days before death.
					Veterans with existing, but unspecified, mental health conditions, among whom over half had a terminal condition of cancer (30.1%) or heart disease (20.1%) at the time of death, were 20% less likely to have an intravenous infusion (OR 0.80; p = 0.001) than those without and 23% more likely to have both a do-not-resuscitate order (OR 1.23; p = 0.002) and physical restraints (OR 1.23; p = 0.004) th…
					Physician orders for life-sustaining treatment are orders that stay with the patient regardless of care setting and are most often used to limit life-sustaining treatments, artificially delivered nutrition and even transport to hospital.88 Decedents with schizophrenia diagnoses who died of cancer were 267% more likely to have physician orders for life-sustaining treatment in place (OR 3.67, 95% C…
				Chemotherapy	Findings are mixed relating to chemotherapy presented across studies.
					Decedents with schizophrenia diagnoses in whom the cause of death was cancer were 45% less likely to have chemotherapy than those without within 1 month of death (OR 0.55, 95% CI 0.48 to 0.63)89 or 47% less likely in the last 14 days of life (aOR 0.53, 95% CI 0.46 to 0.62)
					In a study of people dying of lung cancer, no association was found between having depression ahead of a cancer diagnosis and not having depression ahead of diagnosis in the use of chemotherapy in the last 14 days of life (aOR 0.89, 95% CI 0.74 to 1.07)
				Advanced diagnostic examinations	Decedents with schizophrenia diagnose in whom the cause of death was cancer were less likely to have had computed tomography, magnetic resonance imaging/sonography (OR 0.80, 95% CI 0.71 to 0.89), bone scans (OR 0.62, 95% CI 0.50 to 0.76) or positron emission tomography scans (OR 0.37, 95% CI 0.15 to 0.96) than those without within 1 month of death.
					There were no differences in the use of pan-endoscopy (OR 0.98, 95% CI 0.84 to 1.15) or colonoscopy (OR 1.02, 95% CI 0.74 to 1.41) between the groups.
					Decedents with schizophrenia diagnoses and cancer were less likely to have had imaging (OR 0.66, 95% CI 0.59 to 0.73) or endoscopy (OR 0.85, 95% CI 0.74 to 0.97) in the 31 days before death
				Use of medications at the EoL	Decedents with schizophrenia diagnoses who died of cancer were 44% less likely to have used analgesia than those without in the 6 months prior to death, as demonstrated by the total days and rate per person-year of receiving analgesics (aRR 0.66, 95% CI 0.54 to 0.81)
					However, there was no significant difference in the number of different drugs used between those with schizophrenia diagnoses who died from cancer and those without within 6 months of death as demonstrated by the number of different drugs (per person-year, for those on at least one prescription in the 6 months) (aOR1.02, 95% CI 0.96 to 1.08
					Contrary to one study’s hypothesis, veterans with schizophrenia diagnoses where the cause of death was cancer were no less likely than those without to receive opioid medications before hospice enrolment in the last 6 months of life (73% vs. 81%; OR 0.64, 95% CI 0.33 to 1.26).
					A further study showed a significant association between a lifetime diagnosis of PTSD and the medications needed at the EoL, where there was found to be a higher use of medications (in particular hypnotics and antidepressants) at the EoL among terminally ill veterans with PTSD than among those without PTSD
			Meeting individual and family needs	Spiritual and psychosocial support	It is recognised that people with SMI have particular vulnerabilities arising from their mental health experiences, and will often lack support from personal networks.	8. Programmes and services for people with SMI at EoL require a comprehensive team approach incorporating symptom relief, psychological and psychosocial support, and spiritual care
					This means that programmes and services for people with SMI at the EoL require a comprehensive team approach incorporating symptom relief (pain control), psychological support (clinical psychology, counsellors and support groups),37,164 psychosocial support (social worker)30,90,102,104,106,110 and spiritual care (chaplain or spiritual counsellors),30,90,98,102,104,106,110 whether in the mental he…	9. HCPs report challenges in handling contact with families, especially when years of estrangement have occurred or where family members also have mental health conditions
					Nurses working in mental health settings highlight the importance of spiritual care for a peaceful death. They report that at the EoL many people with SMI tend to reflect on the meaning of their lives and frequently aim to resolve old issues	10. Veterans with a diagnosis of PTSD were just as likely to receive a family consultation regarding advance care planning as those without a diagnosis of PTSD
					One study shows that there are no significant differences in the likelihood of receiving a social work, chaplain or psychologist visits between veterans with and veterans without PTSD.	11. When families were involved in the care of veterans with a diagnosis of PTSD, they reported unmet needs for emotional support and felt generally that their relatives were not treated with dignity and were unsatisfied with the level of care received
				Families and their involvement	In the mental health setting, HCPs report on the impact and challenges of chaotic family systems,32,110,112 prior family estrangement98,102,104,106,110 and family members also having a mental health diagnosis.	12. HCPs report that being referred to palliative care and receiving services appears to be based on the presence or absence of a strong advocate
					Attempting to negotiate contact with estranged family members is an important aspect of palliative care98,102,104,110 as people with SMI often have less family support. This has implications for reduced advocacy and for reduced liaison with staff in the context of making shared treatment decisions, both of which serve as barriers to good EoL care.	13. People with SMI can lack access to advocacy to help navigate the complex EoL trajectory because of limited social and family support and, as a result, they can become ‘lost in the system’
					Among veterans with and veterans without PTSD, the majority (72%) received consultations before being referred for hospice care, including a family meeting. These consultations included most aspects of advance care planning, such as pain concerns, goals of care, feeding, hydration and symptom management. No significant differences were reported in the likelihood of family meetings occurring betwe…	14. HCPs have concerns about negotiating EoL care preferences with people with SMI for fear that mental health symptoms may influence understanding and expectations or that such discussions may lead to further distress
					However, some family members of veterans with PTSD reported unmet needs for emotional support, especially in the last month of life, linked to poor communication with care providers. Family members also felt that their relatives were not treated with dignity and they were generally not satisfied with the level of care that their relative had received	15. HCPs report that they are not always comfortable with determining patients’ capability to make medical decisions and that they tend to assume that mental capacity is lacking and as a result discussions around advance care planning are avoided
				Advocacy	Having an advocate that can support a person with SMI throughout their cancer journey, including at the EoL, is important.30,162 Staff report that people with SMI being referred to palliative care and receiving services, such as pain control, is not straightforward and appears to be based on the presence or absence of a strong advocate.	16. Findings from scenario-based preferences regarding medical advance care planning suggest that people with SMI are able to designate treatment preferences in response to the EoL and are open to discussing EoL care
					HCPs have suggested that an advocate can be a family member, friend, health professional (e.g. a GP or a member of mental health staff), a public advocate,106 an identifiable carer32 or a case manager who has a history with the person using services.112 People fulfilling this role can ensure that the needs of people with SMI at the EoL are recognised and met,30 can support the development of pall…	17. People with SMI conditions are capable of completing advance care plans for the EoL but even where legislation is in place to support this it rarely appears to be standard practice
					Without such advocates, people with SMI may become ‘lost in the system’.106,156 Palliative care experts have a responsibility to act as advocates for people with SMI at the EoL, ensuring that they are not passed across agencies and do not fall through the gaps.30	18. A lack of confidence to have open communication and experience among HCPs, especially when working with homeless people, may explain the absence of advance care planning for those with SMI at the EoL
					Not having strong external social supports, and possibly having experienced family estrangement, means that people with SMI can lack access to advocacy to help navigate the complex EoL trajectory. 30,32,106,110,112,156,161,162 Those most at risk may have additional vulnerabilities, including being homeless or living on their own in boarding house accommodation,106,156 or having mental health and/…
				EoL care preferences	ll countries are expected to have mechanisms in place to support people with disabilities to make decisions, and to use these mechanisms in preference to substitute decision-making processes. It is in this context particularly that anticipatory, or advance, planning for people with mental health issues at the EoL is important,164,165 along with the need for improved working across palliative care…
					Ninety per cent of mental health providers in England andWales report having advance care planning processes in place,with 75% saying that they have a care plan that supports priorities for care compared with 97% of acute and community providers.166 However, discussing EoL care wishes is often problematic for people who have SMI,32,106,110,113,156,170 especially for those who are homeless
					Nursing staff report that it is sometimes difficult to have realistic conversations32 and to distinguish reality from delusions when trying to explore the EoL care wishes of those with SMI.110 Nursing staff have also expressed concerns that some patients with SMI may react differently to ‘bad news’ and, consequently, establishing EoL care preferences may be difficult.110 It is therefore essential…
					It is important not to assume that mental capacity is lacking, however, the fluctuating or limited capacity of people with SMI at the EoL can challenge care and EOL HCPs are not always comfortable determining patients’ capability to make medical decisions
					As a consequence, both palliative care and mental health nurses have a tendency to assume that mental capacity is lacking, with the consequence that discussions around advance care planning are avoided
					People with SMI were able to designate treatment preferences in response to EoL health state scenarios and felt comfortable talking about EoL matters. Some people with SMI had thought about their medical treatment preferences in the event that they became seriously medically ill, but very few had discussed these preferences.87 Others believed that someone should be designated to make medical heal…
					A further study into the EoL care perspectives of people with schizophrenia diagnoses (including those experiencing cognitive and emotional deficits) found that they were open to the idea of talking about EoL care and found this reassuring and sometimes beneficial
					A retrospective medical records review85 in the USA shows that, despite federal legislation being in place to support the use of a health proxy for patients with SMI, only 1 out of 344 patients whose care records were examined had a proxy in place. As a result, people were not assisted with advance care planning or with their preferences for medical treatment if they became seriously ill, despite…
					Mental health and EoL nurses who work with people with SMI at the EoL report that people are capable of completing advance care planning documents without undue distress and are able to make advanced decisions about medical treatments and decide who should make decisions if they become unable.
					This is more likely to occur when open communication exists between people with SMI and practitioners.106 However, professionals working with the homeless population at EoL (many of whom also have SMI) report that they often lack confidence in having such conversations and express concerns regarding the fragility and vulnerability of many homeless people
					Stajduhar et al.99 report that homeless people are likely to experience oppression, poverty and inadequate housing, which usually makes the ‘survival imperative’ more important than accessing palliative care, and, as a result, advance care planning, the provision of palliative care or discussions about death and dying are not issues of importance in their everyday lives.99 When EoL care was discu…
					The authors of one study88 hypothesised that veterans with schizophrenia diagnoses and advanced cancer would be less likely than those without schizophrenia diagnoses to complete advance directives. However, no differences were found (OR 1.29, 95% CI 0.72 to 2.32). Findings from another study84 found that having a diagnosis of SMI was significantly associated with 24% lower odds of having any adv…
		Living with SMI	Complexities of EoL care		Providing EoL care to people with SMI is challenged by patients’ behaviour associated with their mental health difficulties.32,37,103,106,110,112,113,156,170 Many HCPs often find it difficult to address mental health issues at the EoL, particularly if the person affected demonstrates complex or interpersonally challenging behaviour, anger or aggression, hostility or paranoia32,37,112,113,156 and/…	1. Challenging behaviours, communication issues and side effects of combining SMI and EoL medications make it difficult to address mental health issues at the EoL
					EoL care HCPs typically report that they are challenged by both care-seeking and care-rejecting behaviours, unusual presentations, and angry and aggressive outbursts
					Unpredictable and potentially dangerous side effects arising from combined medications associated with SMI and EoL management are also challenges in EoL care for people with SMI
			Familiarity and trust	Trust and rapport	Early referral to palliative care services is important so that health-care staff can build trust and rapport with people with SMI.	2. Early referral to palliative care helps build trust and rapport between staff and people with SMI at the EoL
					There is also a need for greater integrated care, shared care-planning and better communication between specialist health and social care services to ensure that appropriate EoL care is provided in a familiar environment (where practicably possible) for those with SMI	3. Although people with SMI often leave environments with which they are familiar at the EoL, mental health and palliative care staff can work together to support people without the need for moving
					People with SMI who are living in supported accommodation, living in community-based residences, receiving institutional mental health care and/or are homeless may see ‘home’99,102,103,112,114 as linked with staff and residents they know and trust	4. Hostel staff report that they try to ensure that palliative care can be provided in a familiar environment for as long as possible as they feel that the benefits outweigh the challenges
				Supporting people in familiar environments	People with SMI benefit from care in environments with which they are familiar, surrounded by people they know and trust. However, they often need to leave their familiar, supported accommodation at the EoL
					It is likely that staff offering usual mental health support will not be suitably qualified to provide EoL care.99,102,103,113,114 Studies give examples of how staff in mental health establishments are able to care for people with SMI at EoL in mental health establishments. One showed how mental health staff sought advice from colleagues at local hospice/palliative care organisations so that pati…
					Another reported how opportunities for palliative care staff to visit people in mental health facilities were preferable to transferring people for palliative care because it prevented the problem of people becoming distressed in an unfamiliar environment.
					Staff also talked about becoming a substitute family to the person with SMI and appreciated being able to care for them at the EoL.
					Providing palliative care in hostels is challenging, but as residents see these as ‘home’ this may make them a better choice than hospital at the EoL on the grounds of compassion and choice
					However, some residential staff have been reported as ignoring the subsequent pressure to transfer residents to acute care settings, often putting themselves at significant risk, simply to ensure that residents can, where possible, remain in an environment familiar to them at the EoL.9
					In the case of homeless people, even though hospitals are better suited to meet the physical needs of dying people, the benefits of enabling a person with SMI at the EoL to remain in a familiar hostel often outweigh the challenges
					However, significant deteriorations in EoL-related physical health commonly result in the homeless person being admitted to hospital in a crisis, when they may be unable to advocate for themselves and have nobody to speak on their behalf, and may also be experiencing language barriers, substance misuse problems, emotional volatility, social anxiety and other mental health issues.156 Consequently,…
					Furthermore, as and when the homeless person enters the EoL phase, hospitals and hospices may be unable to adequately support their complex physical and mental health needs and any associated issues such as chaotic lifestyles and addictions
			Recognising physical decline	Identifying signs of declining health	A key to good palliative care is the early recognition of declining physical health and a gradual awareness of the impending potential of death. However, the physical health needs of those with pre-existing SMI may not be identified and, as a result, care is often inadequate.30,161 Death is often perceived as sudden, but in reality there are usually missed signs of deterioration,156 including on …	5. Staff report that people with SMI are not always able to recognise their own declining health, and it is felt that, because of previous unsatisfactory health-care encounters, they often present late to services
					People with schizophrenia often find it difficult to articulate their physical health needs to those who care for them, and they may not identify the significance of escalating physical symptoms that indicate a decline in their own health, causing them to present late to services.	6. The timely provision of palliative care can be hampered when people with SMI (especially those who are homeless) are not identified as approaching the EoL until the late diagnosis of life-limiting physical disease
					Access to quality health care is often diminished114 and the commonality of previously unsatisfactory health-care encounters adds to delays in medical help-seeking.106 This typically affects disease progression, delays the diagnosis process and has an impact on treatment and outcomes.	7. People who are homeless are often more concerned with day-to-day survival than with keeping appointments with HCPs, and this makes it difficult to identify EoL trajectories and to provide palliative care
					Many people with SMI die within 2 years of presentation with a serious physical health issue and initial deterioration.114 Not only do those with SMI often not recognise the decline of their own health, but when they do they often experience difficulty in having their physical symptoms taken seriously30,110 and, because of a history of such experiences, they end up making limited contact with pri…
				The impact of late diagnosis	All of the factors cited above can, in turn, lead to a delayed/late diagnosis for people with SMI, and this presents a challenge in organising and providing quality EoL care as people are often not identified as approaching the EoL until a late stage of life-limiting physical disease such as cancer
					As a result, the timely provision of palliative care is hampered,30,110 which ultimately results in people with SMI having little time to plan their EoL care. This is particularly an issue for those who are homeless, as symptoms are not recognised by staff and it is difficult to predict disease trajectories as their health is often poor and their needs complex
				Identifying an EoL care trajectory for those who are homeless	People who are homeless do not always see accessing EoL care and/or attending medical appointments as a priority, and HCPs often do not appreciate this, as the priority for patients is more about simply surviving
					Given the large number of fatalities from substance misuse among this group, death is often normalised, and as a result palliative care needs are relatively invisible.99
					Given this, and the chaotic lifestyle of many homeless people, predicting and even identifying an EoL care trajectory is problematic, especially when care is provided outside the formal health-care system, where workers have very little health or palliative care knowledge, experience and training.
					However, identifying deteriorating health in a timely manner is essential to allow time to plan appropriate care and support and may help to avoid crisis-driven hospital deaths.156
					Hostel staff and HCPs are reported as answering ‘no’ to what has been described as the ‘surprise question’ (‘Would you be surprised if this person were to die in the next 6–12 months?’) asked about many homeless people. This is in the context of homeless people being hard to assess for palliative care because of their complex needs and generally poor health, with prognostically uncertain conditio…
					There is also evidence to suggest that when a homeless person is identified as dying (primarily from cancer) by health-care providers who better understand the social determinants of health, access to and provision of palliative care is improved
		Evidence from synthesis of case studies	Diagnostic delay and overshadowing		This tendency to impute the mental conditions of individuals as a source of late presentation, or indeed of deciding not to continue with treatment, is a recurring feature of this literature.
					Other case study examples suggest how diagnosis and treatment of serious life-threatening or life-limiting physical conditions are complicated by untreated mental illness and the beliefs and behaviours arising from this.132,133,137
					A number of papers also appear to elide behavioural aspects of presentations with mental ill-health and position these as problematic in the delivery of care and treatment, with terms used such as ‘malingering’, ‘manipulative’, ‘dominance and aggression’ and ‘demanding’,115,122,123,125 or problems for staff who ‘struggled with how best to provide care’
					Denial by people with SMI, or seeming to have a lack of insight, is a possible complicating factor. It is not unknown for any persons diagnosed with serious conditions to deny the gravity of their situation, and for people with pre-existing mental health conditions it appears that this is no different.132
					Feldman and Periyakoil126 note that specific issues arise in cases of people with PTSD, where ‘the threat to life inherent in terminal illness may mimic the original trauma’, leading to an exacerbation of the psychological symptoms associated with the condition, including anxiety, anger, denial, avoidance and distrust of authority, impeding medical adherence and resulting in the refusal of treatm…
					There are also examples of individuals with long histories of pre-existing mental health problems, often in long-stay facilities, who, despite their access to HCPs, experience delayed or late diagnosis of conditions that placed them on the EoL trajectory
					The authors locate the problem in the mental condition of the person and suggest that people with conditions such as schizophrenia do not willingly verbalise pain or related symptoms. It is, however, difficult to escape the issue that extended contact with health-care services could have included some monitoring of the physical health of the person.
			Decisional capacity and dilemmas		Many of the case studies feature a concern about the decisional capacity of individuals to consent to treatment and/or to refuse treatments offered, and implicate professional dilemmas of determining the value of attempting curative treatments compared with palliation.
					Romm et al.140 argue that mental health staff have a particular duty to ensure that the interests of people SMI are defended via treatments targeting potentially distorted states of mind, adding that although SMI can impair decisional capacity this should not be assumed and should be thoroughly assessed
					In some case study examples, the conclusion arrived at was that the person retained the capacity to determine their treatment choices, and that these choices were then respected
					Treatment refusal is highlighted numerous times.120,124,127,128,133,136,139,140,143,145–147 Past refusals seem to prompt treatment teams to impute future problems.139
					In some cases, treatment refusal is reported as arising from psychiatric symptomatology, such as fixed beliefs about damnation or that thoughts could be read by physicians, rather than being related to capacity to understand and make decisions based on available information.
					Approaching the courts for guidance is reportedly made in a variety of contexts, including where major concerns exist relating to a patient’s capacity or best interests and for declarations on treatment in the case of patients lacking decision-making capacity.1
					Shah et al.141 report an example of treatment refusal by a man with decisional incapacity where the review of the medical ethics committee concluded that even with full decision-making capacity a person might refuse the radical procedures being proposed because of the risks involved and the deforming nature of the surgery.
					Fluctuating mental capacity requiring multiple assessments118,146 is also reported. In some reports, the option to review and return to previous decisions is implied in case examples.141
					The absence of previously declared wishes on life-saving treatments appears to be a recurring issue and suggests one area for future intervention testing.150 The absence of any declaration on treatment may mean that teams seek agreement of a substitute decision-maker, such as a family member,139,140 sometimes with power of attorney, but the patient may indicate their refusal in their actions, for…
			Medical futility		Some case studies reveal, in the example of people with anorexia nervosa, how experience of this condition can exhaust the optimism of those doing the caring, and the language used, such as ‘refractory’ and ‘incurable’, reflects this.
					Lopez et al.134 describe the case of Ms A, a 30-year-old woman with a diagnosis of anorexia nervosa, where ‘neither forcing her into involuntary treatment nor waiting for her to voluntarily engage in treatment appeared likely to resolve her illness, return her to a state of life-sustaining clinical stability or provide her a decent quality of life’.
					The paper invokes the concept of medical futility, and the case demonstrates an example of the use of palliation and referral to hospice care for this psychiatric condition. In this case, it is also reported that the option of an outof-state eating disorder treatment programme, which was acceptable, was eventually rejected on cost grounds, implying that perhaps the situation was less futile than …
			Individuals and their networks		Some case studies refer to family involvement,115,129,130,135,145,154 whereas others indicate the lack or absence of such support.122,124,180 The EoL condition in some circumstances appears to have led to the re-emergence of family support,152 or that teams actively support the person to reconnect with distant family.120
					In some instances, tensions in family involvement are reported,123,131 and in one example family dynamics are situated as the source of subsequent mental health-related troubles.14
					Other case studies identify the reciprocal nature of support, and report the concerns of the individual with the EoL condition for their family.129,130
					EoL care places an additional set of demands on families, such as learning to manage symptoms,116 and some conditions appear to result in exhausted or burned-out family members.134 An additional demand on support networks can arise from the absence of advance decisions or where decisional capacity is in question so that, for instance, families may be involved in discussions on treatment and with …
					Families also show some concern that their family member’s mental health problems are overlooked by the palliative care team.145
			Care provision		Where case studies report on the ongoing delivery of care to individuals with pre-existing SMI and subsequent EoL condition, they advocate the benefits of a transdisciplinary approach involving palliative care specialists, psychiatric specialists (preferably the team whose members already know the person) and wider community members (e.g. religious ministers).15,26,119,120,134,140,148
					Liaison consultation and collaboration is reported as beneficial for hospice staff. Examples include learning from psychiatric consultation,125 learning from psychologists on how to alter the environment to reduce distress116 and a hospice nurse being supported by a psychiatric nurse.131
					Case reports note the mutual benefits of hospice and mental health nurses working together in EoL care, and the similarities in their work, but they also note a need for hospice staff to be better informed about mental health conditions.145
					Case studies also demonstrate the interest that mental health teams have in learning from their colleagues working in palliative care.152
					Some case study papers present models of care, although these are small scale and may not indicate either transferability or generalisability. Examples include treatment models such as dynamic system analysis,115 stepwise psychosocial palliative care116,117 and the patient, provider, systems model.26
					Case studies reveal issues in the provision of care for treatment teams, such as how to handle psychiatric presentations.115,123,139,145 Case studies also report examples of what has worked in supporting people with mental health problems at the EoL, including building rapport and trust, especially with people with PTSD;116 using music therapy at the EoL;149 having conversations about death;26,12…
					An array of places for the provision of EoL care is proposed and supported in case studies. In almost every example the place of care and treatment is positioned as one arising from the preferences of the individual. These include palliative care provision in mental health institutions,127,152,153 hospice care for mental health patients,125,135,144,148 acute hospital15 and home care.120 Repeated …
					Challenges reported in this literature include mental health staff being emotionally unprepared for caring for people who are terminally ill,142 an observation that it is suggested supports the need for staff to become aware of feelings that may interfere with their therapeutic functioning. Where people with SMI receive EoL care in hospices, palliative care staff are reported as experiencing stro…
					Treatment challenges are reported in managing some mental health-related medication alongside the provision of chemotherapy. Two case study papers report issues with the prescription of clozapine, as this is implicated in depressing white blood cell counts, which, in consequence, could precipitate a life-threatening infection.136,138
					Treatment challenges also arise from people with SMI at the EoL absconding or being lost to follow-up.137,147 One paper reports a concern regarding suicide risk assessment in EoL care, although this is not a feature directly relevant in the case presented.145
					A further challenge is in providing palliative care to patients who, despite being provided with careful explanation, continue to believe that they are not going to die.134
den Boer, K. et al.	2019	One study concerned a tool to identify the palliative phase in patients with SMI. This tool appeared to be usable only in people with SMI with a cancer diagnosis
		Two related studies focused on a tool to involve people with SMI in discussions about medical decisions at the end of life. This tool was assessed as feasible and usable in the target group.
		One other study concerned the Dutch national Care Standard for palliative care, including a multicomponent intervention. The Palliative Care Standard also appeared to be feasible and usable in a mental healthcare setting, but required further tailoring to suit this specific setting
Wilson, R. et al.	2020	There was little consensus regarding an association between hospital inpatient care at the end of life in patients with serious mental illness.
		People with serious mental illness were more likely to die in care homes than the general population. There were no patterns for other places of death.
Riley, K. et al.	2022	Staff Views	Preparedness of staff		Each of these studies identified themes from clinical staff related to their preparedness in caring for a person with SPMIs at the end of life.
					They elaborated that topics that emerged within their focus groups pertained to the “siloing” of health care professionals into specializations, such as mental health or palliative care, leaving no one prepared to address when a person needs care from both specialties; allowing patients to “fall through the cracks.”
					This concept is echoed by Morgan,11 who identified the theme of need for continued support and education for nurses working in palliative care and/or mental health in order to prepare both to adequately provide care.
					However, McGrath and Forrester14 identified, from the perspective of institutional mental health staff, that there is a distinct theoretical overlap between mental health care and palliative care due to the holistic, person-centered nature of both specialties.
			Issues of legality		Issues of legality were another cross-cutting theme within the staff view literature, particularly related to risk and resuscitation in end-of-life scenarios for those with mental illness.
					McGrath and Forrester15 and Jerwood et al20 discussed the legality and lack of guidance or clear policy surrounding cardiopulmonary resuscitation, specifically within an institutionalmental health setting.
					McGrath and Forrester15 further illustrated this staff concern by highlighting the follow-up of a death within the mental health institution, palliative or not, and whether it requires coronial inquest or a public hearing to determine cause of death.
					Coronial inquests can cause distress to clinical staff who are uncomfortable with a litigious inquiry. Some staff even reported police questioning following the death of a patient who was considered palliative because of the setting of institutionalized mental health.15
			Characteristics of client		Morgan11 described the stigma of mental illness from the nurse impacting care, specifically in an end-of-life setting when palliative care nurses may not be as experienced in mental health diagnoses and presentations.
					Patient symptoms also create potential barriers; for example, hostility or paranoia can make establishing trust difficult,11 and refusal of care and aggression can create symptom management issues.11
			Familial units		Furthermore, the concept of family appeared in the results of each study. Jerwood et al20 and Morgan11 identified a lack of familial or social support, creating a barrier to care. Morgan11 referred to this specifically as “chaotic family systems,” which could potentially impact the nurse's safety. McGrath and Forrester15 elaborated that many institutionalized patients do not have family contact, …
			Partnership		Jerwood et al20 discussed the theme of “the problem of partnership,” which describes communication issues between teammembers about persons with severe mental illnesses, particularly about a person's mental health history, diagnoses, symptoms, advice on a specific patient, and end-of-life issues.
					This lack of communication was identified on a larger scale, such as between primary care and mental health care facilities, creating gaps in patient care transitions.
					This theme did not occur within the other studies, whichmay be attributable to the fact that Jerwood et al20 utilized focused groups, allowing for interdisciplinary communication of clinical staff within interviews.
			Place of death		Nurses expressed regret over patient scenarios where they should have displayed greater patient advocacy. “No Right Place to Die” was a theme Morgan11 described as frequently appearing in interviews.
					Nurses stated that there is no one place to go to receive appropriate care at the end of life for someone with a severemental illness. Examples provided included mental health units, geriatric-psychiatric units, medical units, and nursing homes, none of which were identified as adequately prepared to handle persons at the end of life with severe mental illnesses.
			Acceptability		Utilizing a quantitative approach to capturing staff views, Trachsel et al17 aimed to explore palliative care services' acceptability for persons with SPMIs by surveying psychiatrists. In their survey of 457 psychiatrists in Switzerland, more than 75% of psychiatrists agreed that palliative care was appropriate for persons with SPMIs. However, 45.4% of the respondents indicated the term “palliati…
					Respondents also stated that the goal of care for persons with SPMIs is not curative butmore focused on reducing suffering and increasing functioning. This idea overlaps with McGrath and Forrester's15 discussion of the similarities theoretically between palliative care and mental health care, in general, and not solely at the end of life.
					Exploration of staff views provides a fruitful understanding of current practices and pitfalls in the care of persons with SPMIs in a palliative context
		Utilization	Access to palliative care services		Lavin et al19 performed a retrospective cohort study on those who died within a specific health care system within a 4-year period to determine rates and types of health care utilization at the end of life in persons with psychiatric illnesses. Their cohort consisted of 16,214 deceased persons, 10% of whom had a psychiatric illness or a psychiatric medication prescribed. They found that having a …
					Butler and O'Brien21 also completed a retrospective cohort study, which reviewed rates of access to specialty palliative care services by persons with SPMI as compared with non-SPMI peers. Their study, taking place in New Zealand, also captured the Maori tribe culture. The authors concluded that persons with an SPMI diagnosis are 3.5 times less likely to receive a referral to specialty palliative…
			End-of-life acute care utilization		Despite hypothesizing that persons with SPMI have increased services usage near the end of life, the reality may be that persons with SPMI may not even have access to services, despite a shown increased need. These studies show that persons with SPMIs have reduced access to care and may be receiving care in settings not familiar with palliation.
		End-of-Life Care Preferences	Ability of persons with SPMI to partake		Foti18 assessed persons with SPMI's ability to participate in end-of-life care decisions. They used hypothetical patient scenarios and asked persons with SPMI to identify their preferences for the patient in the scenario (other) and themselves as if they were in the hypothetical scenario (self ). Scenarios and answers were modeled after and collected using the Health Care PreferencesQuestionnaire…
					Elie et al16 using a cross-sectional comparative design also utilized the Health Care Preferences Questionnaire but compared responses between persons with SPMI and their non-SPMI peers.
					Both studies reached the same conclusion: persons with SPMI can, without significant distress, take part in end-of-life care conversations and dictate personal end-of-life care preferences.
					Elie et al16 found that the preferences identified by their SPMI group were not significantly different from the non-SPMI group, including the distinction of medical assistance in dying. In fact,persons with SPMI were less likely to indicate a preference for medical assistance in dying, despite their apprehension that the opposite would occur were persons with SPMI given the option.
	Legende:	Wie?	Patients with SPMI	Complexity of care (ilness related)
				Competence and autonomy
			Healt care professionals	Talking about death and dying
				Training and education of health care professionals	Wat zijn de uitdagingen voor palliatieve zorgverleners bij patienten met SPMI?
					Wat zijn de uitdagingen voor psychiatrische hulpverleners bij palliatieve zorg?
					Hoe kunnen we dit het beste opvangen? Crosstraining en liaisonfuncties? Of installeren van meer gespecialiseerde zorg? Cf 'dubbeldiagnose'
				Advocacy
				Stigma
		Wat?
		Waar?	Access to care
